# Supplementary material for: Genome-Wide Quantification of the Effect of Gene Overexpression on Escherichia coli Growth
Source: Genes (Basel). 2018 Aug 16;9(8):414. doi: 10.3390/genes9080414 (PMC6116040; doi:10.3390/genes9080414)
Supplement: Supplementary file 1 [file genes-09-00414-s001.zip]

Archive with 7 entries (7 files):
- genes-338431 - Supplementary - after proofs_v2/Figure S1.jpg
- genes-338431 - Supplementary - after proofs_v2/Figure S2a.jpg
- genes-338431 - Supplementary - after proofs_v2/Figure S2b.jpg
- genes-338431 - Supplementary - after proofs_v2/Figure S2c.jpg
- genes-338431 - Supplementary - after proofs_v2/Table S1.xlsx
- genes-338431 - Supplementary - after proofs_v2/Table S2.xlsx
- genes-338431 - Supplementary - after proofs_v2/Table S3.xlsx
