# Supplementary material for: Genome-Wide Quantification of the Effect of Gene Overexpression on Escherichia coli Growth
Source: Genes (Basel). 2018 Aug 16;9(8):414. doi: 10.3390/genes9080414 (PMC6116040; doi:10.3390/genes9080414)
Supplement: Supplementary file 1 [file genes-09-00414-s001.zip › genes-338431 - Supplementary - after proofs_v2/Table S1.xlsx]

## Sheet: Gene length
Table S1. The complete list of delay factors for the ASKA collection
Gene name	Length (aa)	Delay factor	Standard deviation
aaeA	310	3.3685	0.106773
aaeB	655	4.005	0.322441
aaeR	309	2.6755	0.0700036
aaeX	67	5.0905	0.00777817
aas	719	1.338	0.0919239
aat	234	2.2315	0.0346482
abgA	436	2.269	0.219203
abgB	481	1.971	0.0480833
abgR	302	2.6535	0.0304056
abgT	508	2.2575	0.115258
accA	319	1.8635	0.0190919
accB	156	2.27	0.156978
accC	449	2.0715	0.129401
accD	304	2.4485	0.072832
aceA	434	2.8145	0.231224
aceB	533	2.721	0.0226274
aceE	887	1.639	0.039598
aceF	630	1.897	0.0509117
aceK	578	3.491	0.418607
ackA	400	2.235	0.115966
acnA	891	2.6355	0.0219203
acnB	865	2.2875	0.0629325
acpP	78	2.301	0.120208
acpS	126	3.668	0.367696
acpT	195	1.8835	0.142128
acrA	397	3.104	0.114551
acrB	1049	3.9925	0.146371
acrD	1037	1.7975	0.153442
acrE	385	3.247	0.335169
acrF	1034	1.9915	0.00777817
acrR	215	1.952	0.140007
acs	652	2.242	0.046669
actP	549	3.3135	0.0148492
ada	354	1.7295	0.0417193
add	333	2.522	0.145664
ade	588	2.504	0.0763675
adhE	891	2.026	0.140007
adhP	336	2.2555	0.0629325
adiA	755	2.777	0.0296985
adiC	445	2.1895	0.19304
adiY	253	2.598	0.165463
adk	214	1.7095	0.0968736
aegA	659	1.928	0.123037
aer	506	1.5445	0.0275772
aes	319	2.01	0.0410122
afuB	120	2.796	0.130815
afuC	348	2.4525	0.0247487
agaA	167	2.988	0.0678823
agaB	158	2.4405	0.120915
agaC	267	4.507	0.00141421
agaD	263	5.396	0.38608
agaI	251	1.895	0.019799
agaR	269	6.103	0.0848528
agaS	384	1.635	0.108894
agaV	157	2.405	0.0890955
agaW	133	13.8435	2.19981
agp	413	3.2145	0.344361
ahpC	187	1.9055	0.0502046
ahpF	521	1.9675	0.00777817
aidB	541	2.611	0.00141421
ais	200	5.5975	0.24678
alaS	876	2.0275	0.156271
aldA	479	2.7345	0.208597
alkA	282	1.589	0.118794
alkB	216	2.599	0.0169706
allA	160	1.927	0.14425
allB	453	2.906	0.00565685
allC	411	2.794	0.0806102
allD	349	1.9705	0.0233345
allR	271	3.01	0.0692965
alpA	70	2.4625	0.0445477
alr	359	2.1335	0.0176777
alsA	510	1.724	0.0537401
alsB	311	2.616	0.0410122
alsC	326	1.906	0.0933381
alsE	231	2.5435	0.0346482
alsK	309	1.936	0.0494975
alx	321	3.676	0.120208
amiA	289	2.1795	0.0813173
amiB	445	3.273	0.0608112
amiC	417	2.281	0.118794
amn	484	2.613	0.00141421
ampC	377	2.099	0.0509117
ampD	183	2.136	0.0551543
ampE	284	1.572	0.046669
ampG	491	6.6995	0.222739
ampH	385	3.897	0.0339411
amtB	428	2.9775	0.0374767
amyA	495	2.3755	0.0233345
ansA	338	2.411	0.113137
ansB	348	2.277	0.141421
ansP	499	4.234	0.165463
apaG	125	1.7805	0.0445477
apaH	280	2.4395	0.0403051
aphA	237	1.784	0.0155563
appA	432	2.5815	0.729027
appB	378	2.715	0.130108
appC	514	5.6375	0.208597
appY	249	1.533	0.0169706
apt	183	3.749	0.183848
aqpZ	231	2.675	0.306884
araA	500	1.5195	0.0275772
araB	566	1.979	0.0113137
araC	292	6.8715	0.092631
araD	231	2.1015	0.1492
araE	472	2.759	0.207889
araF	329	2.2185	0.0869741
araG	504	2.658	0.0735391
araH	328	3.1445	0.0417193
araJ	394	2.293	0.0141421
arcA	238	3.032	0.0339411
arcB	778	4.3015	0.126572
argA	443	1.897	0.00141421
argB	258	1.5905	0.0148492
argC	334	1.8535	0.1393
argD	406	2.3465	0.123744
argE	383	2.2155	0.026163
argF	334	2.792	0.0169706
argG	447	1.6705	0.0586899
argH	457	2.127	0.0523259
argI	334	2.5685	0.0813173
argK	331	1.7685	0.000707107
argO	211	3.6455	0.362746
argP	297	2.367	0.0325269
argR	156	2.1825	0.0799031
argS	577	1.7825	0.0190919
argT	260	2.6145	0.0502046
arnT	550	3.8045	0.386787
aroA	427	2.567	0.0509117
aroB	362	2.1345	0.133643
aroC	361	2.0525	0.0629325
aroD	252	1.2095	0.0968736
aroE	272	2.5915	0.053033
aroF	356	4	0.425678
aroG	350	2.0115	0.146371
aroH	348	2.615	0.0735391
aroL	174	3.8985	0.0445477
aroM	225	1.6955	0.0742462
aroP	457	7.6825	0.0720208
arpA	728	2.0775	0.0459619
arpB	157	1.5865	0.1492
arsB	429	3.2705	0.160513
arsC	141	3.2545	0.0827315
arsR	117	1.788	0.00848528
artI	243	2.105	0.0452548
artJ	243	1.9495	0.0120208
artM	222	3.5015	0.0883883
artP	242	2.1135	0.119501
artQ	238	6.4445	0.126572
ascB	474	1.9535	0.0374767
ascF	485	3.5845	0.00777817
ascG	336	2.1175	0.0657609
asd	367	2.715	0.127279
aslA	551	2.598	0.131522
aslB	411	1.8545	0.0657609
asmA	617	2.5435	0.0502046
asnA	330	2.7885	0.183141
asnB	554	1.9795	0.013435
asnC	152	2.053	0.0339411
asnS	466	6.484	0.0820244
aspA	478	2.9505	0.0374767
aspC	396	1.781	0.019799
aspS	590	1.845	0.0353553
asr	102	2.485	0.0933381
astA	344	1.8865	0.269408
astB	447	3.721	0.00043213
astC	406	2.5585	0.270822
astD	492	2.223	0.115966
astE	322	2.609	0.30547
atoA	216	1.9925	0.0148492
atoB	394	2.2285	0.0374767
atoC	461	1.546	0.00565685
atoD	220	2.083	0.0452548
atoE	440	3.8285	0.0685894
atoS	608	2.0575	0.125158
atpA	513	2.256	0.176777
atpB	271	9.1045	0.495682
atpC	139	3.439	0.140007
atpD	460	1.743	0.0523259
atpE	79	1.833	0.0410122
atpF	156	2.609	0.0339411
atpG	287	4.4675	0.0855599
atpH	177	3.019	0.0141421
atpI	126	2.5555	0.0335876
avtA	417	3.2095	0.214253
azoR	201	2.5385	0.173241
bacA	273	5.5455	0.0770746
baeR	240	2.1075	0.10253
baeS	467	2.756	0.0480833
barA	918	8.6125	2.3978
basR	222	2.378	0.0678823
basS	363	1.785	0.0692965
bax	274	2.9855	0.00919239
bcp	156	2.0375	0.0685894
bcr	396	2.6885	0.0544472
bcsA	872	5.6845	0.239709
bcsB	779	1.853	0.0735391
bcsE	523	2.638	0.0367696
bcsF	63	1.945	0.0127279
bcsG	559	3.7535	0.0106066
bcsZ	368	2.957	0.103238
bdm	71	2.9535	0.0162635
betA	556	2.0665	0.00141421
betB	490	2.7085	0.0339411
betI	195	3.4805	0.00636396
betT	677	5.4295	0.443356
bfd	64	2.7615	0.0784889
bfr	158	1.816	0.0735391
bglA	479	2.0455	0.0756604
bglB	470	1.8865	0.0982878
bglF	625	4.3635	0.0219203
bglG	278	1.057	0.0678823
bglH	538	14.805	0.88954
bglX	765	3.1115	0.190212
bioA	429	1.8415	0.135057
bioB	346	2.6825	0.111016
bioC	251	1.952	0.0480833
bioD	225	1.3295	0.0700036
bioF	384	2	0.0509117
bioH	256	2.9565	0.0233345
bipA	607	2.681	0.0268701
birA	321	2.5535	0.0898026
blc	177	2.3705	0.109602
blr	41	2.5035	0.133643
bolA	105	3.2005	0.130815
borD	97	2.7085	0.0516188
brnQ	439	1.814	0.0113137
btuB	614	5.1075	0.00353553
btuC	326	3.258	0.240416
btuD	249	1.552	0.0820244
btuE	183	2.164	0.138593
btuF	266	1.6725	0.136472
btuR	196	2.883	0.10748
cadA	715	2.716	0.0410122
cadB	444	1.9305	0.0572756
cadC	512	1.9555	0.0190919
caiA	380	1.6115	0.0148492
caiB	405	2.129	0.151321
caiC	517	2.5745	0.053033
caiD	261	2.37	0.00707107
caiE	196	1.773	0.0905097
caiF	131	2.2395	0.0487904
caiT	504	2.751	0.0148492
can	220	2.6905	0.0615183
carA	382	2.146	0.0226274
carB	1073	2.2225	0.0374767
cbl	316	2.509	0.0155563
cbpA	306	1.612	0.0155563
cbpM	101	2.1235	0.0742462
cbrA	354	1.974	0.120208
cbrC	195	2.405	0.00141421
cca	412	2.4005	0.0742462
cchA	97	1.966	0.14425
cchB	95	2.107	0.00565685
ccmA	207	1.5495	0.0544472
ccmB	220	2.5975	0.0827315
ccmC	245	2.8145	0.133643
ccmD	69	1.947	0.0367696
ccmE	159	2.3505	0.123744
ccmF	647	1.978	0.131522
ccmG	185	1.791	0.00848528
ccmH	350	2.0195	0.0601041
cdaR	385	1.986	0.0494975
cdd	294	2.671	0.127279
cdh	251	2.8555	0.334462
cdsA	285	2.766	0.0834386
cedA	80	2.3195	0.0954594
cfa	382	2.4245	0.25668
chaA	366	6.6855	0.217082
chaB	76	2.128	0.019799
chaC	231	2.7145	0.103945
chbA	116	1.625	0.113137
chbB	106	1.572	0.0296985
chbC	452	4.3115	0.207182
chbF	450	2.815	0.0438406
chbG	249	4.169	0.469519
chbR	280	4.56	0.321026
cheA	654	2.487	0.0296985
cheB	349	2.376	0.0353553
cheR	286	3.2355	0.0233345
cheW	167	5.1075	0.31042
cheY	129	2.2055	0.0572756
cheZ	214	3.149	0.0169706
chiA	897	3.31	0.0848528
chpA	111	2.597	0.10748
chpB	116	2.1265	0.103945
chpR	82	1.729	0.166877
chpS	83	2.722	0.120208
cirA	663	3.105	0.0692965
citA	552	2.5595	0.0657609
citB	226	3.1145	0.026163
citC	352	1.958	0.110309
citD	98	2.5685	0.0162635
citE	302	2.6955	0.0558614
citF	510	1.8765	0.0982878
citG	292	1.5255	0.0304056
citT	487	2.1045	0.0841457
citX	183	2.5835	0.0770746
clcA	473	2.522	0.0848528
clcB	418	4.6995	0.744583
cld	326	2.148	0.0834386
clpA	758	2.234	0.00565685
clpB	857	1.9955	0.150614
clpP	207	2.507	0.123037
clpS	106	2.6935	0.0968736
clpX	424	1.787	0.0933381
cls	486	6.1385	0.0940452
cmk	227	2.0475	0.000707107
cmr	410	2.965	0.0523259
cmtA	462	2.8895	0.171827
cmtB	147	2.172	0.103238
coaA	316	1.882	0.0933381
coaD	159	3.2025	0.11243
coaE	206	1.987	0.114551
cobB	279	2.736	0.0169706
cobC	203	2.0655	0.10253
cobS	247	2.303	0.30547
cobT	359	3.0895	0.232638
cobU	181	1.203	0.106066
codA	427	1.7075	0.0247487
codB	419	2.006	0.0353553
cof	272	1.8	0.213546
copA	834	1.927	0.0113137
corA	316	3.918	0.176777
cpdA	275	1.8535	0.224153
cpdB	647	2.5575	0.00494975
cpsB	478	1.941	0.0240416
cpsG	456	1.8795	0.0502046
cpxA	457	2.5285	0.1492
cpxP	166	2.459	0.0834386
cpxR	232	3.23	0.200818
crcA	186	2.384	0.265872
crcB	127	3.0005	0.120915
creA	157	2.3175	0.0601041
creB	229	2.241	0.0707107
creC	474	3.564	0.0763675
creD	450	3.566	0.244659
crl	133	3.7215	0.0827315
crp	210	2.793	0.0410122
crr	169	2.307	0.230517
csdA	401	2.301	0.0367696
csgA	151	3.5135	0.115258
csgB	151	2.553	0.00707107
csgC	110	2.7525	0.0289914
csgD	216	2.015	0.00282843
csgE	129	2.425	0.219203
csgF	138	1.6585	0.0304056
csgG	277	1.8715	0.0205061
csiE	426	1.9715	0.116673
csiR	220	3.9875	0.000707107
cspA	70	1.9605	0.0176777
cspB	71	2.249	0.0141421
cspC	69	2.1265	0.156271
cspE	69	1.801	0.0226274
cspF	70	1.8335	0.0940452
cspG	70	2.1555	0.0289914
cspH	70	1.6855	0.30052
cspI	70	2.7435	0.00353553
csrA	61	1.7905	0.00494975
cstA	701	2.0975	0.0898026
cueO	516	2	0.138593
cueR	135	2.3895	0.159099
cusA	1047	5.709	0.345068
cusB	407	2.063	0.0820244
cusC	457	3.758	0.164049
cusF	110	1.5815	0.0275772
cusR	227	2.236	0.0155563
cusS	480	2.2695	0.0403051
cutA	112	1.979	0.0212132
cutC	248	2.4485	0.228395
cvpA	162	6.045	0.121622
cvrA	578	16.4285	0.996313
cyaA	848	1.45	0.0268701
cyaY	106	2.6905	0.17607
cybB	176	2.9285	0.0601041
cybC	100	2.366	0.0113137
cycA	470	2.9175	0.0275772
cydA	522	7.631	0.35921
cydB	379	4.992	0.319612
cydC	573	3.6935	0.154856
cydD	588	2.0995	0.0601041
cynS	156	1.745	0.0367696
cynT	219	2.1135	0.161927
cynX	384	3.004	0.104652
cyoA	315	1.897	0.0650538
cyoB	663	4.0055	0.164756
cyoC	204	4.8935	0.87752
cyoD	109	6.886	0.306884
cyoE	296	4.352	0.0919239
cysA	365	1.9	0.0282843
cysB	324	2.433	0.17112
cysC	201	2.7845	0.0487904
cysD	302	2.3045	0.0403051
cysE	273	2.8935	0.0289914
cysG	457	1.9015	0.0205061
cysH	244	1.75	0.0183848
cysI	570	2.302	0.00707107
cysJ	599	2.645	0.0650538
cysK	323	2.196	0.0367696
cysM	303	2.3815	0.0629325
cysN	475	1.8915	0.0671751
cysP	338	2.3185	0.0940452
cysQ	246	2.172	0.0820244
cysS	461	2.9865	0.101116
cysU	277	2.6355	0.0756604
cysW	291	2.057	0.21496
cysZ	253	2.793	0.104652
cytR	341	2.421	0.039598
dacA	403	2.1065	0.280721
dacB	477	2.762	0.0919239
dacC	400	2.784	0.229103
dacD	388	8.6755	0.886005
dadA	432	2.226	0.141421
dadX	356	2.5125	0.0756604
dam	278	2.6925	0.0473762
damX	428	3.2365	0.276479
dapA	292	2.615	0.086267
dapB	273	2.103	0.0311127
dapD	274	2.131	0.0141421
dapE	375	2.151	0.0311127
dapF	274	2.3435	0.116673
dbpA	457	2.499	0.0692965
dcd	193	3.146	0.0325269
dcm	472	1.717	0.0735391
dcp	681	2.0995	0.00636396
dcrB	185	2.0925	0.00636396
dctA	428	3.8985	0.140714
dcuA	433	6.0835	0.0982878
dcuB	446	12.8485	0.745998
dcuC	461	5.5165	0.0233345
dcuD	455	3.948	0.0169706
dcuR	239	1.9705	0.00636396
dcuS	543	1.736	0.0834386
ddg	306	2.259	0.0721249
ddlA	364	2.3145	0.0714178
ddlB	306	2.124	0.0212132
ddpA	516	1.5015	0.0883883
ddpB	340	5.123	0.312541
ddpC	298	3.052	0.380423
ddpD	328	2.418	0.0551543
ddpF	308	2.391	0.0565685
deaD	629	6.8385	0.0318198
dedA	219	5.5395	0.1393
def	169	2.2595	0.0714178
degP	474	2.2705	0.0289914
degQ	455	2.1525	0.0360624
degS	355	5.1865	0.566393
deoA	440	3.1805	0.0346482
deoB	407	3.3295	0.156271
deoC	259	2.7905	0.174655
deoD	239	2.5625	0.0643467
deoR	252	2.875	0.0763675
der	490	2.5305	0.10253
dfp	406	1.967	0.059397
dgkA	122	2.04	0.00848528
dgoA	205	2.163	0.0254558
dgoD	382	2.217	0.0975807
dgoK	292	3.5275	0.136472
dgoR	229	3.554	0.0339411
dgoT	430	3.16	0.059397
dgsA	406	2.4415	0.239709
dgt	505	5.4015	0.00636396
dhaH	472	2.052	0.103238
dhaK	356	2.106	0.0325269
dhaL	210	2.147	0.0155563
dhaR	639	3.9565	0.103945
dicA	135	2.0915	0.1492
dicB	62	4.548	1.46654
dicC	76	2.927	0.0424264
dinB	351	3.1795	0.120915
dinD	274	3.2235	0.0190919
dinF	459	2.661	0.234759
dinG	716	1.712	0.0947523
dinI	81	2.3355	0.0742462
dinJ	86	2.1805	0.0360624
dipZ	565	2.5565	0.0346482
djlA	271	2.36	0.115966
djlB	475	1.9515	0.0162635
djlC	483	2.0535	0.0388909
dkgA	275	1.794	0.00989949
dkgB	267	3.0595	0.0155563
dksA	151	1.5335	0.0516188
dld	571	1.5385	0.0417193
dmsA	814	2.6715	0.0898026
dmsB	205	1.7045	0.00353553
dmsC	287	3.054	0.00424264
dmsD	204	2.3245	0.0968736
dnaA	467	2.6025	0.243952
dnaB	471	1.878	0.18809
dnaC	245	4.1155	0.0940452
dnaE	1160	2.6205	0.0148492
dnaG	581	2.148	0.0579828
dnaJ	376	1.657	0.137179
dnaK	638	2.0085	0.0190919
dnaN	366	2.4965	0.0275772
dnaQ	243	2.0975	0.0898026
dnaT	179	1.8205	0.0374767
dnaX	643	2.2055	0.0869741
dos	799	2.048	0.0212132
dppA	535	2.1875	0.0968736
dppB	339	2.3415	0.546594
dppC	300	7.5225	0.225567
dppD	327	2.216	0.0226274
dps	167	2.043	0.0212132
dsbA	208	2.4005	0.0247487
dsbB	176	3.453	0.0763675
dsbC	236	2.2955	0.106773
dsbG	248	1.939	0.0707107
dsdA	442	1.6325	0.144957
dsdC	311	5.254	0.166877
dsdX	445	2.657	0.223446
dsrB	62	3.1355	0.109602
dtd	145	2.3865	0.135057
dusB	321	2.829	0.0565685
dusC	315	2.2585	0.0374767
dut	151	2.2215	0.154856
dxr	398	2.0365	0.122329
dxs	620	2.0505	0.0735391
eaeH	295	3.5415	0.0318198
eamA	299	3.412	0.0494975
ebgA	1030	1.8375	0.144957
ebgC	149	1.906	0.066468
ebgR	327	2.5445	0.0304056
ecnA	41	2.522	0.0325269
ecnB	48	2.4245	0.0869741
eco	162	1.6815	0.0572756
ecpD	547	2.6445	0.0601041
eda	213	1.9085	0.0275772
edd	603	1.349	0.0537401
ego	511	2.6645	0.053033
elaA	153	1.158	0.0169706
elaB	101	1.8525	0.0643467
elaC	305	2.512	0.0678823
elaD	403	2.187	0.00282843
elbA	107	2.504	0.34224
elbB	217	2.4	0.152735
emrA	390	1.8705	0.0714178
emrB	512	8.464	0.489318
emrD	394	3.856	0.270115
emrE	110	2.0945	0.0205061
emrK	387	4.9955	0.108187
emrY	512	4.0225	0.174655
emtA	203	2.425	0.066468
endA	235	2.9275	0.0657609
eno	432	1.874	0.079196
entA	248	1.9435	0.127986
entB	285	1.7745	0.0473762
entC	391	1.4545	0.0162635
entD	206	2.6945	0.0318198
entE	536	2.1175	0.00494975
entF	1293	4.4745	0.0586899
envC	419	2.9815	0.0403051
envR	220	2.442	0.0749533
envY	253	1.683	0.0183848
envZ	450	2.5505	0.1492
epd	339	2.5375	0.0417193
eptA	547	4.134	0.0381838
eptB	563	2.7545	0.180312
era	301	2.366	0.154149
erfK	310	6.3965	0.013435
essD	71	3.4145	0.00494975
essQ	71	1.9345	0.178898
etp	148	1.998	0.0325269
eutA	467	2.479	0.0820244
eutB	453	2.1075	0.00777817
eutC	295	2.8665	0.0190919
eutE	467	2.121	0.0353553
eutG	395	2.039	0.0975807
eutH	408	6.2295	0.719128
eutI	338	1.5145	0.0869741
eutJ	278	2.2185	0.0671751
eutL	219	2.153	0.0608112
eutP	159	2.168	0.0989949
eutQ	233	2.3535	0.0742462
eutT	267	1.7635	0.0770746
evgA	204	2.23	0.086267
evgS	1197	1.98	0.173948
exbB	244	2.22	0.00848528
exbD	141	6.5895	0.130815
exo	251	1.81	0.00282843
exoX	220	1.885	0.00565685
exuR	258	5.133	0.185262
exuT	432	4.251	0.0975807
fabA	172	2.2345	0.0388909
fabB	406	2.3275	0.013435
fabD	309	1.9815	0.10253
fabF	413	3.418	0.0933381
fabG	244	2.97	0.114551
fabH	317	6.0535	1.52382
fabI	262	2.4135	0.1393
fabR	234	2.586	0.173948
fabZ	151	3.4685	0.00848528
fadA	387	2.501	0.0523259
fadB	729	2.2465	0.0558614
fadD	561	2.5395	0.190212
fadE	814	5.6855	0.689429
fadH	672	2.001	0.079196
fadL	446	2.5695	0.00636396
fadR	239	3.197	0.00565685
fbaA	359	1.942	0.0494975
fbaB	350	2.2915	0.0855599
fbp	332	3.6545	0.0968736
fcl	321	1.796	0.0933381
fdhD	277	2.354	0.149907
fdhE	309	2.3685	0.053033
fdhF	715	2.6495	0.0982878
fdnG	1015	2.1675	0.072832
fdnH	294	2.1735	0.215668
fdnI	217	5.6125	0.57912
fdoG	1016	1.764	0.019799
fdoH	300	2.11	0.0707107
fdoI	211	4.165	0.219203
fdrA	555	2.746	0.159806
fdx	111	2.3975	0.146371
feaB	499	1.9715	0.0813173
feaR	301	2.2845	0.164756
fecA	774	1.9035	0.026163
fecB	300	4.5125	0.591848
fecC	332	3.8445	0.413657
fecD	318	2.0445	0.115258
fecE	255	2.4275	0.033234
fecI	173	2.194	0.0353553
fecR	317	1.733	0.046669
feoA	75	2.029	0.00848528
feoB	773	2.2025	0.0176777
fepA	746	7.2985	0.474469
fepB	318	1.7235	0.013435
fepC	271	1.8335	0.026163
fepD	334	2.969	0.246073
fepE	377	1.8655	0.0487904
fepG	330	3.072	0.151321
fes	400	1.342	0.0282843
ffh	453	1.974	0.104652
fhiA	579	6.4465	0.0898026
fhlA	692	2.481	0.019799
fhuA	747	10.6335	0.089598
fhuB	660	2.3465	0.113844
fhuC	265	2.01	0.079196
fhuD	296	1.666	0.00848528
fhuE	729	7.8185	0.338704
fhuF	262	1.4905	0.0586899
fic	200	2.6885	0.0869741
fieF	300	2.708	0.059397
fimA	182	2.6075	0.272236
fimB	200	2.6335	0.325976
fimC	241	1.8345	0.0219203
fimD	878	2.6125	0.0360624
fimE	198	1.908	0.0353553
fimF	176	2.0695	0.167584
fimG	167	1.648	0.0339411
fimH	300	4.9225	0.321734
fimI	179	3.204	0.118794
fimZ	210	1.839	0.0296985
fis	98	4.4675	0.143543
fiu	760	4.1555	0.157685
fixA	256	2.4005	0.0940452
fixB	313	2.2525	0.146371
fixC	428	2.058	0.059397
fixX	95	1.8935	0.0756604
fklB	206	1.723	0.00282843
fkpA	270	2.3795	0.0388909
fkpB	149	1.913	0.0749533
fldA	176	1.77	0.118794
fldB	173	2.409	0.0707107
flgA	219	3.9705	0.249609
flgB	138	1.692	0.0975807
flgC	134	1.946	0.103238
flgD	231	4.029	0.316784
flgE	402	5.1905	0.130815
flgF	251	4.581	0.459619
flgG	260	2.384	0.155563
flgH	232	3.5135	0.0176777
flgI	365	2.9795	0.167584
flgJ	313	2.6625	0.0586899
flgK	547	4.051	0.287085
flgL	317	2.6175	0.0601041
flgM	97	1.8315	0.374059
flgN	138	2.3005	0.205768
flhA	692	2.543	0.155563
flhB	382	2.394	0.110309
flhC	192	2.5575	0.108187
flhD	116	1.7045	0.0841457
flhE	130	4.8235	0.0388909
fliA	239	3.3045	0.0459619
fliC	498	1.81	0.0848528
fliD	468	2.5485	0.109602
fliE	104	2.6325	0.106773
fliF	552	3.0825	0.0304056
fliG	331	1.9905	0.0176777
fliH	228	2.7215	0.276479
fliI	457	2.4115	0.21991
fliJ	147	2.442	0.00848528
fliK	375	2.0345	0.0487904
fliL	154	4.4935	0.133643
fliM	334	2.489	0.128693
fliN	137	3.2305	0.266579
fliO	121	4.8695	0.134704
fliP	245	2.402	0.0367696
fliQ	89	4.489	0.203647
fliR	261	3.9565	0.109602
fliS	136	3.3045	0.173241
fliT	121	1.369	0.0141421
fliY	266	2.954	0.114551
fliZ	183	1.951	0.0707107
flk	331	1.4405	0.00353553
flu	1039	1.9295	0.00636396
flxA	110	2.715	0.268701
fmt	315	3.5875	0.0360624
fnr	250	2.2725	0.137886
focA	285	2.3765	0.0912168
focB	282	2.9425	0.231224
folA	159	2.377	0.193747
folB	122	1.882	0.0311127
folC	422	2.1225	0.0162635
folD	288	1.7415	0.0247487
folE	222	2.028	0.00565685
folK	159	1.881	0.0707107
folM	240	3.1335	0.159099
folP	282	2.834	0.0127279
folX	120	2.3175	0.136472
fpr	248	2.354	0.0452548
frc	416	2.3945	0.0770746
frdA	602	1.7785	0.0586899
frdB	244	2.6315	0.000707107
frdC	131	2.127	0.059397
frdD	119	2.2305	0.0106066
fre	233	2.2865	0.072832
frlA	445	3.0245	0.467398
frlB	340	2.3005	0.16617
frlC	276	1.6905	0.0176777
frlD	261	2.0815	0.0756604
frmA	369	1.8545	0.0367696
frmB	277	2.03	0.0890955
frmR	91	2.0665	0.0473762
frr	185	2.0865	0.0289914
frsA	414	3.338	0.000707107
fruA	563	2.938	0.154149
fruB	376	2.2135	0.0417193
fruK	312	2.1115	0.0459619
fruR	334	2.3315	0.0459619
frvA	148	1.8665	0.00494975
frvB	483	2.551	0.325269
frvR	582	2.059	0.00989949
frvX	356	2.0735	0.0374767
frwB	106	1.8075	0.0544472
frwC	359	2.369	0.0975807
frwD	113	2.0955	0.0572756
fsaA	220	2.7955	0.0106066
fsaB	220	2.215	0.0905097
fsr	406	2.895	0.00848528
ftn	165	5.0375	0.434871
ftsA	420	2.009	0.152735
ftsB	103	3.4165	0.0671751
ftsE	222	1.965	0.00707107
ftsH	644	8.607	0.250316
ftsI	588	5.07	0.415779
ftsK	1329	13.691	0.264458
ftsL	121	2.586	0.0127279
ftsN	319	2.8415	0.072832
ftsQ	276	15.112	0.0890955
ftsW	414	5.021	0.0113137
ftsX	352	2.55	0.115966
ftsY	497	2.0275	0.0770746
ftsZ	383	2.767	0.0311127
fucA	215	3.597	0.296985
fucI	591	2.19	0.0494975
fucK	472	2.1975	0.0388909
fucO	382	1.5345	0.0714178
fucP	438	2.2355	0.116673
fucR	243	2.021	0.0240416
fucU	140	2.592	0.149907
fumA	548	1.8325	0.0558614
fumB	548	2.1095	0.0374767
fumC	467	3.532	0.511945
fur	148	1.77	0.0735391
fusA	704	2.433	0.101823
fxsA	158	1.884	0.0777817
gabD	482	1.754	0.0169706
gabP	466	3.311	0.14425
gabT	426	1.6	0.0226274
gadA	466	3.038	0.212132
gadB	466	2.5335	0.0318198
gadC	511	3.0975	0.0487904
gadE	175	1.8365	0.133643
gadW	242	2.697	0.0806102
gadX	274	2.9665	0.033234
galE	338	2.132	0.0296985
galF	297	2.0395	0.160513
galK	382	2.7565	0.00353553
galM	346	3.7015	0.11243
galP	464	6.0885	0.200111
galR	343	1.9155	0.0516188
galS	346	2.832	0.0551543
galT	348	2.0865	0.0459619
galU	302	4.41	0.169706
gapA	331	2.732	0.0820244
gapC	250	2.6265	0.0247487
garD	523	2.3785	0.130815
garK	381	2.3615	0.0275772
garL	256	3.0605	0.119501
garP	444	2.2445	0.0275772
garR	294	3.465	0.213546
gatA	150	2.6475	0.0106066
gatB	94	2.183	0.195161
gatC	451	12.936	0.162635
gatD	346	2.3545	0.136472
gatR	112	2.031	0.0509117
gatY	284	1.907	0.0622254
gatZ	420	3.873	0.00989949
gcd	796	2.3345	0.0997021
gcl	593	2.5485	0.0629325
gcvA	305	2.3065	0.101116
gcvH	129	1.617	0.333754
gcvP	957	2.548	0.0848528
gcvR	190	2.608	0.0848528
gcvT	364	2.6275	0.123744
gdhA	447	2.202	0.179605
ggt	580	2.9035	0.0431335
gidA	629	2.511	0.0353553
gidB	207	2.4695	0.0572756
glcB	723	2.36	0.421436
glcC	254	2.2685	0.0502046
glcD	499	2.4635	0.013435
glcE	350	1.8415	0.0784889
glcF	407	2.1705	0.026163
glcG	134	2.1615	0.033234
gldA	367	1.514	0.0325269
glf	367	2.0005	0.27365
glgA	477	1.6095	0.0304056
glgB	728	1.8835	0.0247487
glgC	431	1.903	0.155563
glgP	815	1.607	0.00282843
glgS	66	1.742	0.0311127
glgX	657	2.002	0.0311127
glk	321	1.676	0.039598
glmM	445	3.607	0.0989949
glmS	609	2.0875	0.0374767
glmU	456	2.3665	0.0784889
glnA	469	2.265	0.158392
glnB	112	2.241	0.0579828
glnD	890	1.856	0.132936
glnE	946	2.503	0.0919239
glnG	469	8.7105	0.183141
glnH	248	1.8285	0.116673
glnK	112	2.017	0.00141421
glnL	349	2.1725	0.111016
glnP	219	3.7075	0.0431335
glnQ	240	2.353	0.0565685
glnS	554	2.1175	0.0898026
gloA	135	2.0755	0.053033
gloB	251	4.068	0.0989949
glpA	542	2.163	0.079196
glpB	419	2.309	0.0565685
glpC	396	1.9555	0.0318198
glpD	501	1.956	0.0820244
glpE	108	2.852	0.213546
glpF	281	2.234	0.079196
glpG	276	2.3675	0.026163
glpK	502	2.293	0.199404
glpQ	358	2.537	0.0410122
glpR	252	2.2835	0.0148492
glpT	452	5.4865	0.741755
glpX	336	1.949	0.159806
gltA	427	1.645	0.00282843
gltB	1486	1.7455	0.00212132
gltD	472	2.812	0.0678823
gltF	254	14.1235	0.94823
gltI	302	2.4365	0.156271
gltJ	246	2.8235	0.0586899
gltK	224	3.2525	0.0544472
gltL	241	2.9495	0.0431335
gltP	437	2.5905	0.1407
gltS	401	4.5415	0.119501
gltX	471	2.286	0.0254558
glvB	161	2.1405	0.137886
glvC	368	5.1625	0.0700036
glvG	212	2.0185	0.101116
glxK	381	2.9005	0.451841
glxR	292	2.342	0.046669
glyA	417	1.8425	0.152028
glyQ	303	2.314	0.00848528
glyS	689	1.689	0.0353553
gmd	373	1.8915	0.0431335
gmhB	191	2.692	0.0487904
gmk	207	2.1025	0.0714178
gmr	661	1.8735	0.0219203
gnd	468	2.3465	0.248194
gnsA	57	2.564	0.0254558
gnsB	57	2.676	0.0608112
gntK	175	2.2725	0.0233345
gntP	447	2.281	0.205061
gntT	438	2.8095	0.013435
gntU	446	2.5745	0.0742462
gntX	227	2.0435	0.0742462
gntY	191	2.0705	0.0205061
gor	450	1.8065	0.0784889
gph	252	2.3475	0.0855599
gpmA	250	2.109	0.0113137
gpmI	514	2.676	0.0353553
gpp	494	2.802	0.0113137
gpsA	339	2.2195	0.122329
gpt	152	3.033	0.0834386
greA	158	2.2335	0.0841457
greB	158	2.4345	0.0219203
groL	548	1.8615	0.170413
groS	97	1.9055	0.0162635
grpE	197	2.203	0.0169706
grxA	85	2.3885	0.0799031
grxB	215	3.8115	0.253851
grxC	83	2.5455	0.198697
gshA	518	3.0475	0.0304056
gshB	316	2.0265	0.152028
gsk	434	10.789	0.8457
gspA	489	3.0515	0.0459619
gspC	271	2.5385	0.0827315
gspD	650	2.6835	0.000707107
gspE	493	2.061	0.114551
gspF	398	2.662	0.311127
gspG	145	1.894	0.10748
gspH	169	2.2415	0.0459619
gspI	125	2.4225	0.0449013
gspJ	195	3.96	0.0509117
gspK	327	6.7655	0.0304056
gspL	387	6.0505	0.289207
gspM	153	2.9465	0.226628
gspO	225	6.547	0.111723
gss	619	2.8815	0.0601041
gst	201	2.6575	0.0954594
guaA	525	3.3955	0.127986
guaB	488	2.529	0.066468
guaC	347	2.135	0.00707107
guaD	439	1.967	0.0876812
gudD	446	2.051	0.00848528
gudP	450	5.2465	0.324562
gudX	446	2.4075	0.0700036
gutM	119	2.4185	0.143543
gutQ	321	2.2205	0.0403051
gyrA	875	2.3395	0.118087
gyrB	804	1.6705	0.0176777
hcaB	270	2.404	0.0678823
hcaC	106	2.1935	0.000707107
hcaD	400	1.9	0.0254558
hcaE	453	1.74	0.0452548
hcaF	172	2.0455	0.0742462
hcaR	296	2.2875	0.0657609
hcaT	379	4.548	0.203647
hchA	283	2.8415	0.0459619
hcp	550	1.6995	0.0190919
hcr	322	2.6795	0.103945
hda	233	1.868	0.00989949
hdeA	110	2.9585	0.318905
hdeB	108	2.212	0.0268701
hdeD	190	4.3805	0.0629325
hdfR	279	1.686	0.0622254
hdhA	255	2.4565	0.122329
helD	684	1.5995	0.0190919
hemA	418	4.5365	0.123744
hemB	324	2.7265	0.0360624
hemD	246	1.9865	0.0431335
hemE	354	2.1295	0.0275772
hemF	299	1.9455	0.16617
hemG	181	1.727	0.0721249
hemH	320	2.1745	0.0813173
hemL	426	2.1395	0.0106066
hemN	457	2.566	0.114551
hemX	393	2.873	0.233345
hemY	398	2.058	0.0989949
hepA	968	2.5505	0.0572756
hflC	334	2.5345	0.0346482
hflD	213	1.6885	0.0459619
hflK	419	7.5595	0.226981
hflX	426	2.036	0.0777817
hfq	102	1.582	0.00565685
hha	72	1.928	0.0537401
hinT	119	3.0105	0.0813173
hipA	440	2.565	0.0311127
hisA	245	2.327	0.196576
hisB	355	1.864	0.114551
hisC	356	2.3165	0.0445477
hisD	434	2.8285	0.194454
hisF	258	2.7285	0.0233345
hisG	299	2.545	0.296985
hisH	196	2.129	0.141421
hisI	203	2.402	0.0240416
hisJ	260	2.443	0.106066
hisM	238	3.3115	0.0233345
hisP	257	2.6155	0.0982878
hisQ	228	2.3515	0.0671751
hisS	424	1.9095	0.184555
hlpA	161	1.5755	0.0120208
hlyE	303	2.538	0.103238
hmp	396	2.036	0.0551543
hns	137	3.776	0.101823
hofB	461	1.992	0.00282843
hofC	400	2.4425	0.228395
hofQ	412	3.602	0.0763675
hokA	50	2.4895	0.00636396
hokB	49	3.439	0.0325269
hokC	50	2.1975	0.0657609
hokD	51	3.891	0.179605
hokE	50	3.2225	0.092631
holA	343	1.619	0.00707107
holB	334	1.904	0.209304
holC	147	4.496	0.189505
holD	137	2.569	0.0876812
holE	76	1.7825	0.026163
hpt	178	3.749	0.00848528
hrpB	809	2.0615	0.0544472
hscA	616	2.8765	0.0346482
hscB	171	2.45	0.123037
hscC	556	2.3425	0.0827315
hsdM	529	3.1275	0.242538
hsdR	1170	4.8715	0.263751
hsdS	464	2.5915	0.0360624
hslJ	140	3.025	0.0905097
hslO	292	1.772	0.0961665
hslR	133	2.525	0.162635
hslU	443	1.411	0.128693
hslV	176	2.493	0.0353553
hsrA	475	2.183	0.0410122
htgA	161	2.324	0.0162635
htpG	624	2.298	0.0410122
htpX	293	1.913	0.263044
htrC	179	2.3635	0.0289914
htrE	865	2.0765	0.111016
htrG	206	1.646	0.137179
htrL	285	1.737	0.0339411
hupA	90	1.8965	0.0403051
hupB	90	1.875	0.0169706
hyaA	372	1.7415	0.106773
hyaB	597	1.8125	0.00353553
hyaC	235	2.9475	0.0304056
hyaD	195	1.78	0.0325269
hyaE	132	2.77	0.0537401
hyaF	285	1.9495	0.0756604
hybA	328	2.004	0.0268701
hybB	392	3.159	0.19799
hybC	567	1.77	0.046669
hybD	164	2.4745	0.0516188
hybE	162	2.5255	0.0289914
hybF	113	2.714	0.0374767
hybG	82	2.4155	0.0558614
hybO	372	1.8385	0.0629325
hycA	153	1.9745	0.0643467
hycB	203	2.91	0.0905097
hycC	608	2.3275	0.0855599
hycD	307	2.9195	0.0558614
hycE	569	1.9905	0.000707107
hycF	180	2.049	0.0876812
hycG	255	1.704	0.00989949
hycH	136	1.916	0.125865
hycI	156	2.2555	0.109602
hydN	175	2.2015	0.0247487
hyfA	205	2.6385	0.00777817
hyfB	672	6.345	0.292742
hyfC	315	4.9025	0.0190919
hyfD	479	2.0025	0.147785
hyfE	216	2.6375	0.123744
hyfF	526	7.754	0.267286
hyfH	181	2.2965	0.0841457
hyfI	252	1.4935	0.0346482
hyfJ	137	2.1085	0.118087
hyfR	670	2.456	0.0424264
hyi	258	2.289	0.106066
hypA	116	1.981	0.0169706
hypB	290	1.4875	0.0912168
hypC	90	2.417	0.0282843
hypD	373	1.6805	0.0869741
hypE	336	1.899	0.0480833
hypF	750	2.7345	0.0827315
hyuA	461	2.227	0.0212132
iaaA	321	2.062	0.0834386
iadA	390	1.6455	0.351432
iap	345	2.749	0.158392
ibpA	137	2.964	0.0268701
ibpB	142	3.1845	0.0982878
icd	416	2.6615	0.255266
icdC	54	2.499	0.0876812
iclR	274	2.977	0.0381838
idi	182	2.4495	0.0827315
idnD	343	2.751	0.059397
idnK	187	2.408	0.0608112
idnO	254	2.5475	0.212839
idnT	439	2.648	0.0721249
ihfA	99	1.949	0.147078
ihfB	94	1.802	0.0452548
ileS	938	2.285	0.0876812
ilvA	514	2.681	0.13435
ilvB	562	2.2415	0.013435
ilvC	491	2.293	0.0735391
ilvD	616	2.655	0.00424264
ilvE	309	2.566	0.0650538
ilvG	327	2.632	0.0325269
ilvH	163	2.0265	0.0106066
ilvI	574	2.169	0.142836
ilvL	32	1.4395	0.0898026
ilvM	87	2.305	0.0777817
ilvN	96	2.9	0.0551543
ilvY	297	2.8865	0.0643467
imp	784	22.388	0.688722
inaA	216	2.439	0.00989949
infA	72	1.767	0.0183848
infB	890	3.7105	0.129401
infC	180	2.7355	0.0968736
insF	288	2.2875	0.00353553
insO	141	1.925	0.241831
intA	413	3.5705	0.135057
intB	396	2.626	0.0155563
intD	387	2.633	0.0127279
intE	375	3.765	0.147078
intF	466	2.0375	0.0106066
intQ	398	2.4625	0.0601041
intR	411	3.6385	0.740341
intS	385	7.415	0.545886
iscA	107	1.6105	0.0346482
iscR	162	3.022	0.176777
iscS	404	2.0255	0.0770746
iscU	128	1.573	0.169706
ispA	299	3.5815	0.374059
ispB	323	2.8385	0.190212
ispD	236	2.1845	0.125158
ispE	283	1.3355	0.115258
ispF	159	2.132	0.0763675
ispG	372	2.101	0.0141421
ispH	316	1.75	0.0240416
ispU	253	5.3955	0.406586
ivbL	32	3.2635	0.0898026
ivy	157	2.4205	0.133643
katE	753	1.9645	0.00353553
katG	726	1.313	0.00424264
kbaY	286	2.7675	0.0162635
kbaZ	426	2.972	0.0381838
kbl	398	2.696	0.0763675
kch	417	3.4265	0.101116
kdgK	309	2.5445	0.0770746
kdgR	263	2.8725	0.0841457
kdgT	327	2.06	0.14425
kdpA	557	6.129	0.248902
kdpB	682	6.4465	0.217082
kdpC	190	2.725	0.100409
kdpD	894	2.864	0.0579828
kdpE	225	2.252	0.0424264
kdpF	29	1.343	0.0989949
kdsA	284	3.081	0.123037
kdsB	248	1.569	0.0212132
kdsC	188	2.7235	0.116673
kdsD	328	2.679	0.333754
kdtA	425	1.604	0.059397
kduD	253	2.458	0.0636396
kduI	278	2.382	0.0339411
kefB	601	3.8605	0.549422
kefC	620	2.539	0.0834386
kefF	176	2.3385	0.013435
kefG	184	2.157	0.0254558
kgtP	432	4.2415	0.402344
kil	73	1.737	0.132936
kptA	184	2.5395	0.0643467
ksgA	273	1.851	0.151321
lacA	203	2.84	0.0770746
lacI	360	2.494	0.0424264
lacZ	1024	2.15	0.110309
lamB	446	1.429	0.104652
lar	64	3.115	0.291328
ldcA	304	2.975	0.0410122
ldcC	713	1.7785	0.0431335
ldhA	329	1.971	0.168291
ldrC	35	4.059	0.039598
ldrD	35	2.833	0.0325269
lepA	599	1.775	0.019799
lepB	324	2.1635	0.0459619
leuA	523	1.5395	0.0714178
leuB	363	2.0075	0.026163
leuC	466	2.299	0.0707107
leuD	201	2.1425	0.0601041
leuL	28	1.9895	0.130815
leuO	314	2.52	0.10748
leuS	860	1.946	0.0919239
lexA	202	1.959	0.0749533
lgt	291	3.8225	0.0445477
lhr	1538	2.51	0.079196
ligA	671	1.781	0.0947523
ligB	560	10.258	1.51462
ligT	176	2.4045	0.113844
lipA	321	2.3195	0.0841457
lipB	213	1.336	0.0438406
lit	297	2.392	0.182434
livF	237	1.974	0.0636396
livG	255	1.8045	0.000707107
livH	308	7.008	0.319612
livJ	367	2.6905	0.0685894
livK	369	2.1465	0.146371
livM	425	3.2855	0.0700036
lldD	396	1.9905	0.119501
lldP	551	4.728	0.123037
lldR	258	2.943	0.0226274
lnt	512	2.9945	0.113844
lolA	203	2.8865	0.382545
lolB	207	2.0825	0.0558614
lolC	399	10.5095	0.434871
lolD	233	1.8895	0.00494975
lolE	414	7.9455	0.972272
lon	784	1.961	0.0579828
lpcA	192	2.393	0.0940452
lpd	474	1.941	0.0636396
lplA	338	2.2925	0.0473762
lpp	78	2.2485	0.0544472
lpxA	262	1.9055	0.0417193
lpxB	382	1.542	0.079196
lpxC	305	13.327	0.325269
lpxD	341	1.874	0.00707107
lpxH	240	2.6045	0.0106066
lpxK	328	1.9825	0.0403051
lpxL	306	1.611	0.0509117
lpxM	323	1.3875	0.10253
lrhA	312	2.6865	0.00353553
lrp	164	1.7875	0.113844
lspA	164	3.866	0.0254558
lsrB	340	1.9515	0.072832
lsrC	342	4.077	0.0480833
lsrD	330	4.303	0.531744
lsrF	291	2.0015	0.0714178
lsrG	96	2.584	0.0226274
ltaE	333	1.567	0.0183848
luxS	171	2.173	0.0523259
lysA	420	16.196	0.231931
lysC	449	2.3005	0.0304056
lysP	489	4.728	0.200818
lysR	311	1.7805	0.026163
lysS	505	2.4975	0.0360624
lysU	505	2.4385	0.0869741
lyxK	498	2.757	0.210718
maa	183	2.4555	0.0700036
macA	371	1.417	0.0579828
macB	648	2.544	0.113137
maeB	759	2.7805	0.0275772
mak	302	1.832	0.0438406
malE	396	2.083	0.0749533
malF	514	2.209	0.108894
malG	296	3.1805	0.0190919
malI	342	3.11	0.200818
malK	371	1.8715	0.0190919
malM	306	2.2255	0.0360624
malP	797	1.9345	0.0190919
malQ	694	3.0355	0.0190919
malS	676	1.898	0.0424264
malT	901	1.789	0.00282843
malX	530	4.022	0.0240416
malY	390	4.447	0.209304
malZ	604	1.578	0.0183848
manA	391	2.335	0.270115
manX	323	1.9875	0.0275772
manY	266	2.9195	0.21991
manZ	283	4.027	0.0438406
maoC	681	1.964	0.0141421
map	264	1.5785	0.0275772
marA	127	2.1345	0.0265165
marB	72	2.231	0.0876812
marC	221	3.7595	0.0459619
marR	144	2.159	0.0608112
mazG	263	2.7725	0.11243
mbhA	211	2.0365	0.0190919
mcrA	277	1.7445	0.0700036
mcrB	459	2.166	0.059397
mcrC	348	2.35	0.14425
mdaB	193	1.649	0.124451
mdh	312	2.8945	0.00494975
mdlA	590	4.6555	0.170413
mdlB	593	3.2485	0.0629325
mdoB	763	6.5935	0.369817
mdoC	385	1.8025	0.0318198
mdoD	551	2.276	0.0622254
mdoG	511	2.4155	0.188798
mdoH	847	4.9075	0.142128
mdtA	415	2.795	0.0565685
mdtB	1040	5.695	0.00989949
mdtC	1025	5.2875	0.374059
mdtD	471	5.9685	0.47164
mdtE	385	2.2645	0.00212132
mdtF	1037	2.451	0.0296985
mdtG	408	2.8745	0.0586899
mdtI	109	3.3475	0.0431335
mdtJ	121	2.385	0.00989949
mdtK	457	9.657	0.53033
mdtL	391	3.6755	0.297692
melA	451	1.891	0.185262
melB	473	3.247	0.0933381
melR	302	2.0155	0.0148492
menA	308	2.0755	0.0388909
menB	285	2.629	0.0622254
menC	320	2.693	0.0155563
menD	556	2.0895	0.0233345
menE	451	2.54	0.0212132
menF	431	2.185	0.00565685
mepA	274	2.7075	0.0558614
metA	309	1.943	0.00989949
metB	386	2.0865	0.0459619
metC	395	2.0525	0.0289914
metE	753	1.888	0.066468
metF	296	2.728	0.0155563
metG	677	2.9575	0.0685894
metH	1227	1.6785	0.033234
metI	217	7.226	0.326683
metJ	105	2.621	0.079196
metK	384	1.876	0.0367696
metL	810	1.4545	0.0304056
metN	343	2.418	0.033234
metQ	271	1.306	0.0523259
metR	317	3.059	0.333754
mfd	1148	5.8005	0.184555
mglA	506	1.621	0.13435
mglB	332	2.6835	0.0459619
mglC	336	3.958	0.0650538
mgsA	152	2.4435	0.0258094
mgtA	898	4.228	0.271529
mhpA	554	1.817	0.0353553
mhpB	314	2.35	0.133643
mhpC	288	1.9725	0.0770746
mhpD	269	2.6515	0.0459619
mhpE	337	2.233	0.0410122
mhpF	316	2.009	0.113137
mhpR	277	2.091	0.0127279
mhpT	403	2.366	0.0169706
miaA	316	1.8865	0.0162635
miaB	474	1.963	0.039598
minC	231	2.4375	0.0770746
minD	270	2.956	0.148492
minE	88	2.6175	0.0898026
mioC	147	1.576	0.059397
mipA	248	4.928	0.58407
mlrA	243	2.184	0.0763675
mltA	365	1.804	0.0678823
mltC	359	1.4205	0.101116
mltD	452	3.3555	0.0629325
mmuM	310	2.604	0.00424264
mmuP	467	4.566	0.545886
mngA	658	3.317	0.0268701
mngB	877	2.61	0.0141421
mngR	240	1.985	0.0890955
mntH	412	6.0825	0.420729
mntR	155	2.0905	0.0784889
moaA	329	2.6315	0.0954594
moaB	170	2.2635	0.0304056
moaC	161	2.223	0.130108
moaD	81	2.3195	0.0205061
moaE	150	1.3855	0.0883883
mobA	194	2.2335	0.0346482
mobB	175	3.1045	0.0657609
modA	257	2.177	0.0113137
modB	229	6.013	0.217789
modC	352	2.822	0.0410122
modE	262	1.8775	0.000707107
modF	490	1.775	0.0127279
moeA	411	3.7615	0.137886
moeB	249	4.149	0.0282843
mog	195	2.283	0.019799
molR	274	1.955	0.0692965
motA	295	6.0445	0.424971
motB	308	4.1855	0.0572756
mpaA	242	2.037	0.0240416
mpl	457	3.9475	0.144957
mppA	537	1.975	0.0509117
mprA	176	2.094	0.179605
mqo	548	2.8505	0.208597
mraW	313	2.143	0.00707107
mraY	360	4.076	0.100409
mraZ	152	2.6515	0.0360624
mrcA	850	3.646	0.125865
mrcB	844	3.765	0.0742462
mrdA	633	4.2895	0.226981
mrdB	370	4.5325	0.132229
mreB	347	2.6925	0.22981
mreC	367	3.4055	0.25668
mreD	162	2.605	0.120208
mrp	369	1.7745	0.0162635
mrr	304	4.158	0.233345
msbA	582	2.933	0.0721249
mscL	136	2.4255	0.0473762
mscS	286	1.476	0.0410122
msrA	212	2.5105	0.130815
msyB	124	2.1185	0.026163
mtgA	242	1.9385	0.0756604
mtlA	637	4.331	0.00565685
mtlD	382	3.2295	0.522552
mtlR	195	2.0665	0.0374767
mtr	414	4.5425	0.153442
mukB	1486	2.2875	0.0219203
mukE	234	1.727	0.0381838
mukF	440	1.727	0.039598
murA	419	3.9665	0.279307
murB	342	2.154	0.0424264
murC	491	2.1805	0.0247487
murD	438	2.209	0.0707107
murE	495	1.587	0.0424264
murF	452	2.137	0.147078
murG	355	1.907	0.0367696
murI	285	1.714	0.059397
murP	474	3.79	0.100409
mutH	229	2.0945	0.0289914
mutL	615	2.145	0.0494975
mutM	269	2.4505	0.156271
mutS	853	1.908	0.179605
mutT	129	1.7645	0.173241
mutY	350	6.757	0.108894
mviM	307	3.471	0.325269
mviN	511	3.734	0.111723
nac	305	1.752	0.118794
nadA	347	2.476	0.0240416
nadB	540	2.3475	0.118087
nadC	297	2.3855	0.0601041
nadD	213	2.388	0.0113137
nadE	275	1.7355	0.033234
nagA	382	2.3675	0.0601041
nagB	266	3.4245	0.00919239
nagC	406	1.5055	0.0487904
nagD	250	2.2065	0.0205061
nagE	648	2.9905	0.236881
nagZ	341	2.943	0.183848
nanA	297	2.725	0.0480833
nanE	229	2.576	0.210718
nanK	291	1.8505	0.0190919
nanR	263	1.981	0.0523259
nanT	496	2.6285	0.164756
napA	828	2.938	0.0141421
napC	200	1.763	0.113137
napD	87	1.772	0.18809
napF	164	2.2735	0.0275772
napG	231	2.8815	0.115258
napH	287	3.594	0.130108
narG	1247	1.8665	0.0403051
narH	512	2.5535	0.146371
narI	225	4.3855	0.0799031
narJ	236	2.3995	0.144957
narK	463	7.1065	0.997728
narL	216	2.1015	0.0784889
narP	215	2.1445	0.0629325
narQ	566	2.5705	0.191626
narU	462	6.198	0.769332
narV	226	4.077	0.181019
narW	231	2.265	0.0820244
narX	598	2.053	0.0452548
narY	514	2.0745	0.0219203
narZ	1246	2.129	0.0127279
ndh	434	2.7565	0.133643
ndk	143	1.697	0.0692965
nei	263	2.0045	0.0601041
nemA	365	2.536	0.103238
nfi	223	1.8275	0.0176777
nfnB	217	1.959	0.0622254
nfo	285	8.8125	0.238295
nfrA	990	4.1215	0.033234
nfrB	745	1.807	0.0155563
nfsA	240	2.387	0.0876812
nhaA	388	3.971	0.2885
nhaB	513	6.0475	0.0615183
nhaR	301	1.5355	0.00494975
nhoA	281	2.7515	0.0629325
nikA	524	2.2305	0.0148492
nikB	314	5.619	0.287085
nikC	277	2.3845	0.0289914
nikD	254	2.1695	0.0997021
nikE	268	1.7335	0.0770746
nikR	133	3.211	0.222032
ninE	56	3.6405	0.00494975
nirB	847	2.511	0.00848528
nirC	268	2.3315	0.0558614
nirD	108	2.452	0.0183848
nlpA	272	2.53	0.166877
nlpB	344	2.144	0.154149
nlpC	154	1.89	0.11738
nlpD	379	2.841	0.0509117
nlpE	236	1.956	0.0169706
nlpI	294	2.683	0.0254558
nmpC	365	2.6745	0.0445477
nohA	189	2.021	0.0579828
nohB	181	1.575	0.0806102
norR	504	2.586	0.11738
norV	479	2.421	0.0438406
norW	377	2.203	0.0608112
npr	90	2.372	0.0268701
nrdA	761	2.3395	0.331633
nrdB	376	2.5255	0.0459619
nrdD	712	2.56	0.0339411
nrdE	714	1.8995	0.0233345
nrdF	319	2.065	0.0523259
nrdG	154	2.052	0.0226274
nrdH	81	2.0975	0.0827315
nrdI	136	2.127	0.0622254
nrfA	478	1.567	0.0353553
nrfB	188	2.221	0.0749533
nrfC	223	2.6055	0.105359
nrfD	318	2.032	0.0254558
nrfE	552	5.4465	0.342947
nrfF	127	2.5905	0.00353553
nrfG	198	2.116	0.0721249
nth	211	2.427	0.0905097
nudB	150	2.165	0.00424264
nudC	257	2.677	0.0650538
nudD	159	1.899	0.0721249
nudE	186	2.44	0.0282843
nudF	209	2.26	0.138593
nudG	135	2.301	0.0212132
nudH	176	2.732	0.0565685
nuoA	147	2.0395	0.0841457
nuoB	220	3.3445	0.0827315
nuoC	596	2.265	0.0127279
nuoE	166	2.238	0.106066
nuoF	445	1.8455	0.0304056
nuoG	908	2.7535	0.0233345
nuoH	325	4.2815	0.0954594
nuoI	180	2.183	0.0636396
nuoJ	184	3.377	0.079196
nuoK	100	1.6665	0.133643
nuoL	613	1.436	0.0296985
nuoM	509	8.797	0.677408
nuoN	485	5.414	0.114551
nupC	400	2.415	0.0820244
nupG	418	2.683	0.0650538
nusA	495	2.2865	0.0487904
nusB	139	2.157	0.0282843
nusG	181	2.1625	0.125158
obgE	390	2.69	0.202233
ogrK	72	2.557	0.0707107
ompA	346	2.157	0.0509117
ompC	367	2.256	0.141421
ompF	362	3.578	0.164049
ompG	301	2.212	0.120208
ompL	230	2.6815	0.296278
ompN	377	3.2895	0.118087
ompR	239	5.493	0.0636396
ompT	317	1.845	0.0367696
ompW	212	2.466	0.138593
ompX	171	2.512	0.115966
oppA	543	2.422	0.0678823
oppB	306	7.272	0.260215
oppC	302	5.087	0.0509117
oppD	337	2.204	0.086267
oppF	334	2.6525	0.335876
orn	181	4.097	0.141421
osmB	72	2.141	0.11738
osmC	143	2.0995	0.0756604
osmE	112	4.477	0.130108
osmY	201	2.2405	0.160513
otsA	474	2.1375	0.0813173
otsB	266	3.924	0.309713
oxc	564	1.2185	0.0601041
oxyR	305	2.273	0.0636396
paaA	309	2.276	0.0735391
paaB	95	2.814	0.0848528
paaC	248	1.798	0.0296985
paaD	165	2.635	0.108894
paaE	356	1.898	0.131522
paaF	255	1.928	0.0226274
paaG	262	2.336	0.00707107
paaH	475	2.1925	0.0516188
paaI	140	2.422	0.0183848
paaJ	401	2.385	0.159806
paaX	316	2.3745	0.0148492
paaY	196	3.0105	0.317491
pabA	187	2.225	0.066468
pabB	453	2.166	0.0480833
pabC	269	2.916	0.0155563
pal	173	3.092	0.0254558
panB	264	2.319	0.0339411
panC	283	2.2535	0.026163
panD	126	1.7795	0.0459619
panE	303	1.9985	0.135057
panF	483	6.85	0.346482
parC	752	2.1515	0.0219203
parE	630	2.115	0.0381838
pbl	158	2.36	0.072832
pbpC	770	9.771	0.0848528
pbpG	310	2.678	0.0975807
pck	540	3.2945	0.0968736
pcm	208	1.441	0.16122
pcnB	465	1.788	0.0919239
pdhR	254	2.4045	0.0403051
pdxA	329	2.2515	0.122329
pdxB	378	2.5445	0.0360624
pdxH	218	3.3	0.181019
pdxJ	243	2.223	0.086267
pdxK	283	2.151	0.0381838
pdxY	287	2.232	0.0721249
pepA	503	2.6695	0.0360624
pepB	427	1.95	0.039598
pepD	485	2.622	0.132936
pepE	229	2.0815	0.00636396
pepN	870	2.041	0.0127279
pepP	441	2.704	0.206475
pepQ	443	3.031	0.0551543
pepT	408	2.213	0.0721249
perR	297	2.363	0.0707107
pfkA	320	2.2065	0.0431335
pfkB	309	2.5515	0.130815
pflA	246	1.324	0.0905097
pflB	760	1.8455	0.0360624
pflC	292	2.27	0.00989949
pflD	765	1.465	0.0226274
pfs	232	1.4365	0.0601041
pgi	549	2.352	0.0551543
pgk	387	1.6315	0.0742462
pgm	546	1.783	0.0523259
pgpA	172	2.9685	0.362746
pgpB	254	2.7145	0.289207
pgsA	182	9.5695	0.581949
pheA	386	1.7285	0.0544472
pheM	14	3.6005	0.1492
pheP	458	3.6205	0.0572756
pheS	327	2.221	0.0692965
pheT	795	13.386	0.461034
phnA	111	2.5125	0.0982878
phnB	147	1.896	0.0268701
phnC	262	2.1135	0.0601041
phnD	338	2.1345	0.122329
phnE	206	4.395	0.100409
phnF	241	2.438	0.110309
phnG	150	1.831	0.086267
phnH	194	1.9145	0.0813173
phnI	354	2.124	0.0311127
phnK	252	2.578	0.00424264
phnL	226	2.9705	0.116673
phnM	378	2.3405	0.0841457
phnN	185	2.129	0.0480833
phnO	144	2.093	0.0579828
phnP	252	2.4045	0.00777817
phoA	471	2.087	0.149907
phoB	229	1.995	0.059397
phoE	351	2.2505	0.0339411
phoH	354	3.1515	0.0516188
phoP	223	2.249	0.152735
phoQ	486	5.527	0.019799
phoR	431	1.7315	0.0176777
phoU	241	1.9095	0.0714178
php	292	2.3205	0.0601041
phr	472	1.5265	0.0827315
pin	184	5.5495	0.0714178
pinH	47	2.5805	0.00636396
pinQ	196	2.511	0.0339411
pinR	196	3.181	0.0438406
pioO	139	2.0105	0.0431335
pitA	499	6.188	0.086267
pitB	499	2.6565	0.183141
pldA	289	5.889	0.0494975
pldB	340	1.988	0.0339411
plsB	807	1.521	0.0565685
plsC	245	1.6445	0.118087
plsX	356	2.9315	0.0558614
pmbA	450	2.5845	0.0572756
pmrD	88	2.0895	0.0855599
pncA	213	2.7525	0.25668
pncB	400	5.21	0.195161
pnp	711	2.437	0.10748
pntA	510	3.1495	0.171827
pntB	462	2.4715	0.0544472
pnuC	239	4.727	0.289914
polA	928	2.4745	0.106773
polB	783	2.737	0.111723
potA	378	6.9945	0.242538
potB	275	11.527	0.936209
potC	264	7.166	0.552958
potD	348	2.7435	0.265165
potE	439	2.586	0.176777
potF	370	1.841	0.0282843
potG	377	3.0455	0.00353553
potH	317	5.297	0.0834386
potI	281	5.3285	0.222739
poxA	325	2.1625	0.0883883
poxB	572	1.5935	0.0162635
ppa	176	2.0545	0.0304056
ppc	883	2.239	0.0410122
ppdA	156	10.9305	0.531037
ppdB	187	2.762	0.066468
ppdC	107	3.7375	0.0374767
ppdD	146	1.9505	0.00353553
pphA	218	2.1415	0.0106066
pphB	218	2.3585	0.0176777
ppiA	190	2.2905	0.0544472
ppiB	164	2.4285	0.200111
ppiC	93	2.2255	0.026163
ppk	688	1.6035	0.0106066
pppA	269	3.3125	0.177484
pps	792	3.553	0.0282843
ppx	513	2.751	0.0494975
pqiA	417	2.2295	0.0586899
pqiB	546	2.157	0.125865
pqqL	931	1.6805	0.013435
prc	682	3.966	0.575585
prfA	360	2.5805	0.0841457
prfB	365	1.646	0.039598
prfC	529	1.8495	0.251023
prfH	166	2.706	0.104652
priA	732	2.0625	0.0219203
priB	104	1.477	0.0509117
priC	175	1.3195	0.0813173
prkB	289	2.3085	0.0657609
prlC	680	1.9805	0.0586899
prmA	293	2.295	0.0169706
prmB	310	1.955	0.00141421
prmC	277	2.66	0.039598
proA	417	3.15	0.066468
proB	367	2.669	0.0190919
proC	269	2.1205	0.0254558
proP	500	1.6505	0.0502046
proQ	232	1.7595	0.0318198
proS	572	2.152	0.0268701
proV	400	2.2265	0.026163
proW	354	7.985	2.01525
proX	330	1.9325	0.0346482
proY	457	3.92	0.0311127
prpB	296	2.0335	0.0247487
prpC	389	2.153	0.111723
prpD	483	3.284	0.0579828
prpE	628	1.876	0.019799
prpR	528	1.4595	0.0374767
prsA	315	2.7455	0.0997021
psd	322	1.159	0.066468
psiF	106	2.957	0.407294
pspA	222	1.9675	0.053033
pspB	74	2.667	0.0424264
pspC	119	1.9745	0.0572756
pspD	73	2.16	0.10748
pspE	104	1.85	0.066468
pspF	325	2.624	0.267286
pssA	451	1.865	0.0296985
pstA	296	5.4755	0.0346482
pstB	257	1.788	0.120208
pstC	319	2.9065	0.126572
pstS	346	3.2235	0.358503
pta	714	2.3655	0.0431335
pth	194	2.164	0.195161
ptr	962	3.226	0.104652
ptrB	686	2.312	0.0296985
ptsA	833	3.0835	0.142128
ptsG	477	5.5475	0.026163
ptsH	85	2.769	0.145664
ptsI	575	2.59	0.158392
ptsN	163	1.573	0.108894
ptsP	748	1.6285	0.142128
purA	432	1.7585	0.0233345
purB	456	3.315	0.0636396
purC	237	2.109	0.0749533
purD	429	2.2285	0.140714
purE	169	1.9705	0.013435
purF	505	1.141	0.0749533
purH	529	2.377	0.138593
purK	355	2.626	0.00848528
purL	1295	2.4145	0.026163
purM	345	2.3315	0.0544472
purN	212	3.044	0.158392
purR	341	2.5785	0.214253
purT	392	2.534	0.039598
purU	280	2.3945	0.0643467
putA	1320	2.7415	0.00919239
puuA	472	2.0765	0.0912168
puuB	426	2.128	0.0721249
puuC	495	2.377	0.0452548
puuD	254	2.158	0.226274
puuE	421	2.675	0.108894
puuP	461	4.0965	0.0374767
pykA	480	1.6505	0.0473762
pykF	470	1.9335	0.0275772
pyrB	311	2.1985	0.0431335
pyrC	348	2.674	0.11738
pyrD	336	2.033	0.0424264
pyrE	213	2.3005	0.10253
pyrF	245	2.571	0.104652
pyrG	545	1.696	0.0240416
pyrH	241	2.024	0.00989949
pyrI	153	5.7435	0.00777817
pyrL	44	2.91	0.128693
qor	327	1.4385	0.0714178
qseB	219	2.028	0.138593
qseC	449	1.9215	0.0417193
queA	356	2.584	0.0608112
racC	91	1.9645	0.00919239
racR	158	3.007	0.352139
radA	460	2.3995	0.0473762
rarA	447	1.914	0.0254558
rarD	296	16.584	2.03222
rbbA	911	5.2295	0.861963
rbfA	133	2.4485	0.0671751
rbn	305	3.8235	0.330219
rbsA	501	1.646	0.0905097
rbsB	296	2.2125	0.137886
rbsC	321	1.6365	0.0855599
rbsD	139	3.131	0.0551543
rbsK	309	2.553	0.125865
rbsR	330	2.004	0.103238
rcsA	207	2.3435	0.0558614
rcsB	216	1.615	0.0339411
rcsD	890	3.5955	0.299106
rcsF	134	2.306	0.125865
rdgC	303	1.692	0.0296985
recA	353	1.8155	0.013435
recB	1180	3.924	0.200818
recC	1122	1.765	0.0494975
recD	608	1.9425	0.000707107
recE	866	3.7575	0.0190919
recF	357	3.0955	0.0148492
recG	693	2.7375	0.00212132
recJ	577	4.9415	0.0770746
recN	553	2.4935	0.033234
recQ	609	2.6035	0.0346482
recR	201	2.615	0.209304
recT	269	2.995	0.147078
recX	166	3.0075	0.170413
relA	744	1.6365	0.106773
relB	79	2.638	0.0367696
rem	83	3.2975	0.0714178
renD	61	1.752	0.00707107
rep	673	2.1495	0.0784889
rfaB	359	2.327	0.0650538
rfaC	319	1.8945	0.0898026
rfaD	310	3.319	0.0735391
rfaE	477	2.104	0.046669
rfaF	348	2.482	0.42285
rfaG	374	2.092	0.0325269
rfaH	162	2.1975	0.0841457
rfaI	339	2.13	0.0777817
rfaJ	338	2.635	0.349311
rfaK	357	2.266	0.0240416
rfaL	419	2.613	0.0989949
rfaP	265	3.972	0.280014
rfaQ	344	2.537	0.179605
rfaS	311	2.8675	0.16617
rfaY	232	1.2605	0.0318198
rfaZ	283	2.0605	0.109602
rfbA	293	2.3685	0.190212
rfbB	361	2.0845	0.0883883
rfbC	185	3.6485	0.0770746
rfbD	299	2.5485	0.303349
rfbX	415	2.0505	0.126572
rfe	367	2.157	0.0806102
rffA	376	2.1035	0.0657609
rffC	224	1.351	0.0961665
rffD	420	2.565	0.066468
rffE	376	2.961	0.0113137
rffG	355	2.047	0.019799
rffH	293	2.0375	0.122329
rffM	246	1.705	0.0339411
rffT	359	2.8165	0.11243
rhaA	419	2.3165	0.180312
rhaB	489	2.3585	0.0459619
rhaD	274	2.6275	0.072832
rhaR	282	2.249	0.00141421
rhaS	278	2.238	0.110309
rhaT	344	6.312	0.277186
rhlB	421	2.472	0.121622
rhlE	454	5.6475	0.0487904
rho	419	1.803	0.0735391
rhoL	33	3.0425	0.618718
rhsA	1377	1.9425	0.072832
rhsB	1411	2.245	0.0169706
rhsC	1397	1.7085	0.0671751
rhsD	1426	2.4815	0.178898
rhsE	682	2.4515	0.0643467
rhtA	295	2.0415	0.0106066
rhtB	206	4.3425	0.0799031
rhtC	206	2.631	0.0565685
ribA	196	2.0145	0.0233345
ribB	217	2.2205	0.152028
ribC	213	2.179	0.0311127
ribD	367	1.534	0.00989949
ribE	156	1.726	0.039598
ribF	313	3.974	0.415779
rihA	311	3.2755	0.0304056
rihB	313	2.414	0.0678823
rihC	304	1.7445	0.00212132
rimI	148	2.9335	0.0360624
rimJ	194	2.054	0.127279
rimK	300	1.855	0.00848528
rimM	182	3.0145	0.0502046
rlmB	243	2.353	0.0608112
rlpA	362	2.0115	0.0360624
rlpB	193	1.8825	0.0883883
rluA	219	1.5135	0.013435
rluB	291	2.874	0.079196
rluC	319	5.448	0.509117
rluD	326	1.956	0.00424264
rmf	55	2.698	0.0254558
rmuC	475	3.813	0.0834386
rna	268	2.141	0.0678823
rnb	644	2.6335	0.0190919
rnc	226	7.073	0.494975
rnd	375	2.807	0.182434
rne	1061	1.9195	0.033234
rng	489	3.0285	0.187383
rnhA	155	2.399	0.0671751
rnhB	198	1.5075	0.119501
rnk	136	1.8215	0.0417193
rnpA	119	2.4545	0.0233345
rnr	813	4.506	0.267286
rnt	215	2.594	0.135765
rob	289	3.0155	0.115258
rof	84	1.9185	0.0756604
rpe	225	2.4865	0.1393
rph	228	1.8475	0.013435
rpiA	219	3.1455	0.00353553
rpiB	149	2.0175	0.0275772
rpiR	296	2.6685	0.135057
rplA	234	4.9285	0.20294
rplB	273	3.079	0.0438406
rplC	209	2.312	0.019799
rplD	201	3.6945	0.309006
rplE	179	2.3405	0.159099
rplF	177	2.702	0.108894
rplI	149	1.92	0.166877
rplJ	165	3.9925	0.242538
rplK	142	2.1985	0.00353553
rplL	121	2.4955	0.0378302
rplM	142	2.437	0.128693
rplN	123	2.13	0.0608112
rplO	144	2.5005	0.0205061
rplP	136	3.749	0.100409
rplQ	127	8.3055	0.231224
rplR	117	2.5495	0.160513
rplS	115	3.11	0.0424264
rplT	118	2.488	0.203647
rplU	103	2.6685	0.284964
rplV	110	2.743	0.181019
rplW	100	2.139	0.0424264
rplX	104	2.0785	0.0431335
rplY	94	2.1995	0.0374767
rpmA	85	2.564	0.226274
rpmB	78	2.459	0.101823
rpmC	63	2.492	0.0381838
rpmD	59	2.725	0.189505
rpmE	70	1.8935	0.0205061
rpmF	57	1.883	0.203647
rpmG	55	4.9305	0.267993
rpmH	46	3.076	0.079196
rpmI	65	2.1345	0.0346482
rpmJ	38	1.4455	0.0190919
rpoA	329	1.987	0.0367696
rpoB	1342	2.862	0.039598
rpoC	1407	2.6815	0.0586899
rpoD	613	2.504	0.046669
rpoE	191	2.9705	0.0572756
rpoH	284	2.009	0.101823
rpoN	477	2.0595	0.0487904
rpoS	330	1.899	0.0226274
rpoZ	91	2.2495	0.0473762
rpsA	557	4.951	0.169706
rpsB	241	3.3625	0.0233345
rpsC	233	2.4535	0.00636396
rpsD	206	8.4855	0.668216
rpsE	167	2.0305	0.111016
rpsF	135	2.285	0.0282843
rpsG	179	7.204	0.0961665
rpsH	130	2.483	0.0692965
rpsI	130	4.3865	0.0431335
rpsJ	103	2.0755	0.0275772
rpsK	129	2.209	0.0608112
rpsL	124	2.57	0.0480833
rpsM	118	2.472	0.158392
rpsN	101	2.2405	0.0940452
rpsO	89	2.352	0.114551
rpsP	82	2.1485	0.00636396
rpsQ	84	2.346	0.0452548
rpsR	75	1.6185	0.0827315
rpsS	92	3.2795	0.0374767
rpsT	87	1.823	0.0494975
rpsU	71	2.11	0.00282843
rraA	161	2.03	0.106066
rrmA	269	2.186	0.101823
rrmJ	209	1.798	0.0410122
rsd	158	1.91	0.0325269
rseA	216	3.4935	0.0671751
rseB	318	2.812	0.0777817
rseC	159	2.84	0.0834386
rsgA	165	2.65	0.11738
rsmB	429	2.3805	0.115258
rsmC	343	2.2625	0.00919239
rspA	404	1.884	0.152735
rspB	339	2.721	0.19799
rssA	301	1.5495	0.0190919
rssB	337	2.696	0.0113137
rstA	239	2.2705	0.243952
rstB	433	6.5475	0.0742462
rsuA	231	1.892	0.0424264
rsxA	193	5.56	0.404465
rsxB	192	3.1795	0.092631
rsxC	740	1.64	0.0311127
rsxD	352	3.46	0.957423
rsxE	231	4.9535	0.201525
rsxG	206	3.9585	0.0883883
rtcA	338	2.527	0.0353553
rtcB	408	2.238	0.0834386
rtcR	532	2.589	0.039598
rtn	518	2.866	0.0650538
rumA	433	1.7085	0.133643
rumB	375	2.1335	0.0275772
rusA	120	4.2935	0.0275772
ruvA	203	2.5095	0.00777817
ruvB	336	2.1455	0.0799031
ruvC	173	3.736	0.0707107
rzoD	60	1.948	0.0127279
rzoR	61	1.7165	0.0176777
rzpD	153	1.8135	0.182338
[truncated: 2,073 more rows]
