# Supplementary material for: Genome-Wide Quantification of the Effect of Gene Overexpression on Escherichia coli Growth
Source: Genes (Basel). 2018 Aug 16;9(8):414. doi: 10.3390/genes9080414 (PMC6116040; doi:10.3390/genes9080414)
Supplement: Supplementary file 1 [file genes-09-00414-s001.zip › genes-338431 - Supplementary - after proofs_v2/Table S2.xlsx]

## Sheet: Amino acid composition
Table S2. The list of amino acid compositions of proteins overexpressed in strains with severe growth effects.
Gene name	Delay factor	Ala%	Cys%	Asp%	Glu%	Phe%	Gly%	His%	Ile%	Lys%	Leu%	Met%	Asn%	Pro%	Gln%	Arg%	Ser%	Thr%	Val%	Trp%	Tyr%
agaW	13.8435	10.53	0.75	3.01	1.5	4.26	12.78	2.26	8.27	0.75	12.78	5.26	2.26	6.02	2.26	3.01	3.01	7.52	13.03	0.75	0
aroP	7.6825	11.38	0.88	1.09	3.5	5.35	9.19	1.53	8.32	3.28	11.82	4.38	3.94	3.72	3.28	2.19	5.25	3.94	11.07	2.63	3.28
atpB	9.1045	6.27	0	2.95	2.95	6.38	6.27	2.58	9.23	3.69	16.61	4.06	4.43	5.54	2.58	1.48	6.27	4.43	9.49	2.58	2.21
barA	8.6125	6.75	1.09	5.77	6.86	1.72	5.56	2.83	7.08	3.81	13.73	4.03	5.01	4.68	5.12	5.66	6.43	5.12	6.88	0.33	1.53
bglH	14.805	8.18	0	6.69	5.95	4.95	8.36	1.12	4.09	6.51	5.95	2.04	6.69	2.6	4.28	3.9	7.62	6.88	6.2	2.42	5.58
cvrA	16.4285	9.69	0.52	3.98	4.33	4.71	10.03	0.87	8.3	1.9	15.92	2.77	2.94	4.5	3.11	4.67	6.4	3.29	8.79	1.56	1.73
cydA	7.631	10.73	0.57	3.07	5.17	6.66	7.66	1.15	6.13	4.02	11.69	4.21	2.49	3.45	3.83	3.83	5.94	5.56	7.9	2.49	3.45
dacD	8.6755	8.25	0.26	6.44	5.93	2.61	8.51	4.12	5.67	5.15	8.76	2.84	3.87	3.35	4.12	5.67	6.44	5.41	7.7	2.06	2.84
dcuB	12.8485	10.76	1.12	3.36	2.69	4.16	8.52	1.35	11.21	3.59	11.88	3.59	2.24	4.93	2.24	2.69	6.05	4.26	10.64	1.35	3.36
dppC	7.5225	12	0.67	4	2	4	8.33	1	6	1.67	15.33	4.33	3.67	5.67	3.33	4	4.33	3.33	12	2	2.33
emrB	8.464	9.77	1.37	1.95	2.73	4.66	8.79	0.98	9.96	1.56	11.72	3.32	3.32	4.69	4.69	3.52	7.62	6.45	7.64	3.13	2.15
fepA	7.2985	7.24	0.27	6.03	5.23	1.28	10.32	1.34	4.96	4.42	7.24	1.61	7.77	3.89	4.29	4.96	6.57	8.85	6.76	2.68	4.29
fhuA	10.6335	9.24	0.54	6.56	4.69	3.82	8.3	1.07	2.28	5.35	6.16	1.61	5.76	4.95	4.42	4.42	7.23	7.76	9.03	1.2	5.62
fhuE	7.8185	7.41	0.14	7.13	4.29	3.39	8.23	0.82	3.7	3.43	6.86	2.61	7.13	3.84	4.66	4.66	7.96	9.19	6.76	2.06	5.62
ftsH	8.607	9.16	0.31	5.75	7.76	2.88	9.01	1.4	6.21	5.75	7.92	3.88	4.04	5.59	3.42	6.68	4.97	4.19	8.76	0.78	1.55
ftsK	13.691	11.21	0.3	5.27	7	1.63	5.72	1.28	4.29	3.39	8.05	1.96	2.48	9.93	8.95	5.27	5.04	4.59	8.75	1.43	3.46
ftsQ	15.112	6.88	0	4.71	6.88	0.81	6.16	1.09	3.99	3.62	11.23	3.26	4.71	4.71	9.06	7.61	5.43	6.52	8.25	2.54	2.54
gatC	12.936	10.42	0.44	3.55	2	4.54	10.64	2	11.97	3.55	10.64	4.88	2.44	4.66	2.88	3.33	3.77	5.1	10.09	2	1.11
glnG	8.7105	10.45	0.43	5.33	7.46	1.99	7.04	3.2	5.12	2.99	12.58	2.35	2.56	4.69	6.18	8.1	4.26	5.54	7.18	1.49	1.07
gltF	14.1235	11.81	1.97	6.3	2.76	1.36	8.66	1.57	7.87	5.51	7.48	1.18	5.91	3.54	1.97	1.57	8.27	12.2	6.91	0.79	2.36
gsk	10.789	8.76	1.61	5.53	6.91	2	6.68	3	4.84	4.84	9.68	2.53	4.84	5.07	4.15	4.61	6.91	5.07	6.99	1.38	4.61
hflK	7.5595	9.55	0	5.49	7.4	0.91	10.26	0.24	4.53	5.01	7.16	2.15	5.73	5.25	5.25	7.64	6.44	5.73	7.44	0.95	2.86
hyfF	7.754	10.46	1.52	2.09	2.47	4.7	8.17	2.66	7.03	1.9	18.63	3.99	2.28	3.8	1.71	3.42	6.65	5.7	8.98	1.52	2.28
imp	22.388	6.25	0.51	8.16	4.46	2.06	6.89	1.53	4.34	3.44	6.89	2.3	6.89	4.34	5.61	5.74	7.14	6.38	7.38	2.3	7.4
intS	7.415	8.57	0.52	5.45	7.01	2.38	5.97	1.82	7.01	9.61	8.05	3.12	3.9	4.16	3.12	6.23	4.94	3.9	8.01	2.34	3.9
ligB	10.258	9.11	0.89	4.82	5.36	1.86	7.32	1.43	4.46	5.36	8.75	2.5	2.86	4.82	8.04	6.25	6.25	4.29	9.39	5.18	1.07
livH	7.008	12.01	0.65	1.62	3.25	4.19	10.71	0.65	10.71	1.62	10.71	6.17	2.6	1.95	2.27	3.57	7.14	4.55	9.77	1.3	4.55
lolC	10.5095	10.03	0	3.51	4.51	1.51	8.52	0.25	6.77	2.51	13.28	5.01	4.01	5.26	6.27	5.26	5.76	4.01	10.02	1.5	2.01
lolE	7.9455	9.18	0.48	4.35	3.14	2.38	8.7	1.69	9.18	3.62	11.84	3.38	3.62	3.62	4.83	4.83	7	2.42	10.66	2.17	2.9
lpxC	13.327	10.49	1.97	8.2	4.92	4.9	6.23	2.3	6.23	4.92	9.51	2.62	4.92	3.93	2.62	5.9	3.93	4.92	8.21	0.66	2.62
lysA	16.196	8.81	0.95	5.48	6.19	1.86	9.05	4.76	5	1.9	10.48	2.14	3.1	4.29	6.43	5.95	5.71	4.05	10.05	0.95	2.86
mdtK	9.657	12.47	0.66	2.63	2.19	3.6	9.19	1.09	8.53	1.97	13.35	5.03	2.19	3.94	3.72	5.25	4.81	4.81	9.53	1.53	3.5
metI	7.226	10.14	0	0.46	2.76	3.15	10.6	0	10.6	1.38	11.98	4.61	2.76	5.07	2.76	5.07	3.23	6.91	13.44	1.38	3.69
narK	7.1065	11.45	1.08	2.59	1.51	8.72	10.37	0.65	6.7	3.02	11.02	3.46	2.16	4.32	3.46	3.67	8.64	5.4	7.91	2.38	1.51
nfo	8.8125	13.33	2.11	6.67	7.02	3.91	7.02	4.21	7.72	4.56	8.07	1.75	3.51	2.46	4.21	4.91	4.56	5.96	4.51	1.4	2.11
nuoM	8.797	8.84	0.59	1.77	2.55	6.86	9.04	2.16	7.86	2.55	14.93	5.11	1.57	4.32	3.93	2.36	6.09	5.11	7.88	3.34	3.14
oppB	7.272	10.13	0.33	2.61	1.96	4.88	7.84	1.63	10.13	3.92	13.4	4.58	2.94	5.88	1.31	4.25	5.88	4.58	8.84	0.98	3.92
pbpC	9.771	10.13	0.65	5.06	4.42	1.47	8.57	1.43	3.9	3.12	12.47	2.21	3.38	8.7	3.9	8.31	5.71	3.9	7.1	3.51	2.08
pgsA	9.5695	14.29	0.55	3.3	2.75	6.14	2.75	1.1	6.59	2.2	13.19	3.3	1.65	3.85	2.75	4.95	4.95	6.04	11.44	6.04	2.2
pheT	13.386	8.81	1.64	6.54	8.18	1.39	7.8	2.14	6.29	4.4	10.57	1.76	3.9	4.65	3.02	6.67	4.03	4.53	10.94	1.01	1.76
potB	11.527	5.82	0.73	3.27	2.18	5.55	5.82	0.73	9.82	4.36	20	4.73	3.27	5.45	0.73	3.64	4.36	5.45	8.64	2.18	3.27
potC	7.166	7.95	0.38	3.03	1.52	5.82	6.44	0.76	7.95	3.79	14.39	5.3	2.65	3.41	1.89	3.79	9.09	5.68	11.23	1.52	3.41
ppdA	10.9305	7.05	2.56	2.56	5.13	1.56	7.69	2.56	3.21	1.28	12.82	2.56	3.21	3.21	5.77	7.05	8.97	6.41	6.77	6.41	3.21
proW	7.985	10.73	0.28	4.24	0.85	2.67	9.6	0.85	9.6	1.13	11.86	3.95	2.54	7.34	3.95	4.8	4.24	7.06	10.89	2.54	0.85
rarD	16.584	11.15	1.01	1.69	2.03	6.77	6.08	1.35	9.12	3.04	14.19	4.73	2.36	3.38	3.72	3.72	4.39	6.08	8.43	3.04	3.72
rnc	7.073	6.64	0.88	4.42	9.29	2.1	7.52	3.1	4.42	4.42	13.72	1.33	3.1	3.54	6.19	8.41	6.19	4.87	6.75	0.44	2.65
rplQ	8.3055	13.39	0.79	3.15	7.09	2.94	5.51	2.36	4.72	6.3	8.66	3.15	5.51	3.15	1.57	14.17	5.51	4.72	5.72	0	1.57
rpsD	8.4855	8.74	0.49	3.88	8.25	0.94	7.28	1.46	3.88	9.71	10.19	1.94	3.88	2.91	4.37	10.68	5.34	2.91	8.77	0.49	3.88
rpsG	7.204	12.29	0	2.79	7.82	1.79	5.59	1.68	2.79	7.82	8.94	2.79	3.91	3.91	2.79	10.61	8.38	2.79	9.94	1.12	2.23
sapC	10.762	12.84	1.01	4.39	3.04	3.05	9.8	1.35	6.42	1.01	15.54	3.38	1.35	5.07	1.35	4.39	6.42	4.73	9.11	2.36	3.38
sfmD	10.8695	6.23	0.69	5.54	3.69	3.38	10.61	1.73	5.42	1.61	8.42	1.27	7.73	3.81	5.07	5.54	8.77	6.57	6.77	1.96	5.19
treB	8.371	9.3	1.27	2.33	2.33	3.44	10.36	1.69	10.57	2.96	12.05	3.81	3.17	5.29	5.29	3.38	4.86	4.02	9.25	1.48	3.17
trkG	15.7215	5.57	2.06	3.3	1.86	8.48	8.66	2.06	9.48	2.89	12.99	2.89	2.68	2.68	1.44	3.51	9.07	6.39	8.42	2.06	3.51
trkH	7.4855	9.32	1.04	2.69	2.69	7.49	9.11	1.45	8.28	2.48	13.46	3.11	3.11	3.73	1.66	4.35	6	6.83	8.66	2.48	2.07
ttk	7.29	8.08	0.51	5.05	9.09	4.05	5.05	1.01	6.57	4.04	14.65	3.03	2.02	2.02	5.56	11.11	6.06	6.57	3.53	0.51	1.52
wbbH	14.915	4.64	1.8	2.06	2.06	8.54	3.87	1.55	11.34	4.12	12.11	3.61	4.38	1.55	2.58	2.32	9.54	5.67	10.02	1.29	6.96
wzxC	8.107	8.13	0.81	2.03	2.03	4.69	7.52	1.22	9.15	4.07	16.06	2.85	4.47	3.86	2.85	3.66	6.1	4.67	11.98	1.22	2.64
yaaA	21.349	7.36	0	6.59	6.2	5.2	5.43	1.16	6.59	6.98	12.02	2.33	5.04	4.65	5.43	5.81	5.81	5.04	3.71	0.78	3.88
yabI	7.488	8.27	1.18	2.36	1.97	4.12	9.45	3.15	7.09	3.94	17.72	3.54	0.79	5.51	1.57	4.33	5.12	3.94	9.27	5.12	1.57
yadK	11.054	6.57	2.02	5.56	2.02	3.55	9.6	1.52	7.07	3.54	7.58	3.54	6.06	3.03	5.05	3.03	12.12	5.05	10.09	0.51	2.53
yaeL	8.6105	8.44	0.44	4.89	5.33	3.89	9.33	1.33	8	4.89	11.56	1.56	3.11	6.44	2.89	5.11	4.89	3.56	10.78	1.78	1.78
yafP	15.966	8.67	1.33	3.33	5.33	5	3.33	2	8.67	5.33	4.67	2.67	3.33	4.67	9.33	6.67	6.67	4.67	7	2.67	4.67
ybaL	7.242	13.44	0.54	2.87	6.63	3.48	8.6	1.61	7.71	2.15	16.67	3.58	1.97	3.41	2.69	4.12	3.94	5.02	9.78	0.72	1.08
ybbB	11.202	11.54	1.92	4.4	8.52	0.92	7.42	3.57	4.67	3.02	12.09	2.47	2.75	3.57	7.14	7.69	3.02	4.4	5.4	1.92	3.57
ybcS	13.592	9.09	2.42	4.24	3.64	0.21	12.12	1.21	7.88	7.27	7.88	1.82	3.64	3.64	3.64	6.06	3.64	7.27	7.67	2.42	4.24
ybgQ	26.0345	6.99	0.74	7.36	3.56	2.68	7.61	2.21	5.89	3.07	7.61	2.21	6.75	4.05	5.28	4.42	11.29	5.64	6.52	2.45	3.68
ybiO	7.6615	10.26	0.67	3.1	3.78	5.21	6.07	1.62	7.96	2.97	12.96	1.89	4.18	4.99	3.78	5.26	6.07	7.02	8.15	2.29	1.75
ycaI	9.132	8.62	1.86	2.65	2.65	2.18	7.96	3.32	7.43	2.25	14.32	2.52	2.65	5.84	6.63	4.11	5.7	4.77	6.97	5.44	2.12
yccS	21.417	9.9	1.67	4.6	4.46	3.6	5.02	3.35	6	1.12	15.9	2.09	3.49	4.32	5.72	7.53	4.74	5.3	5.6	1.95	6.63
ycdN	9.5545	13.41	0.72	1.45	5.43	7.33	8.7	1.81	6.16	1.81	13.41	3.99	1.81	2.9	3.62	3.99	4.71	3.26	10.42	3.26	1.45
yceG	8.0885	9.71	0	5	5.88	1.65	6.47	2.06	5	8.53	12.35	2.65	3.24	4.71	2.94	5.29	3.82	7.35	7.18	2.06	4.12
ycfL	10.1695	7.2	1.6	2.4	6.4	2.2	5.6	4	3.2	2.4	14.4	2.4	2.4	6.4	2.4	6.4	11.2	4	9	0.8	5.6
yciQ	8.265	6.66	1.58	5.39	4.12	4.71	9.35	2.22	6.81	3.49	12.36	1.58	3.96	4.6	3.49	6.5	5.71	4.28	6.23	2.54	4.44
ycjO	10.044	8.87	0	3.07	2.05	6.85	5.12	0.68	6.83	2.73	15.02	3.41	5.12	4.1	1.02	4.78	6.48	5.12	10.9	3.07	4.78
yeaY	15.064	6.22	0.52	4.15	2.07	2.11	13.47	0.52	4.66	4.15	5.7	3.11	2.59	8.81	7.25	5.18	3.11	6.74	12.92	2.59	4.15
yecE	7.856	7.35	1.1	4.04	6.25	4.51	4.41	4.78	4.41	3.31	11.4	1.1	2.57	8.46	6.25	7.35	3.68	6.99	6.88	2.94	2.21
yecS	8.0575	10.81	0	1.8	4.05	4.41	5.41	0.45	9.46	1.8	14.86	4.05	2.25	5.86	6.31	5.41	7.66	5.86	4.15	2.25	3.15
yedQ	12.65	7.62	0.53	5.14	6.21	2.9	5.32	3.55	3.9	2.66	11.88	2.3	4.96	2.84	4.61	8.16	8.16	5.32	8.8	1.95	3.19
yegI	9.1885	11.11	1.23	4.48	5.56	3.63	7.1	3.4	5.09	4.78	10.34	2.78	2.31	5.86	4.63	6.33	4.94	5.09	7.94	1.08	2.31
yehY	8.3915	13.51	1.3	2.6	0.78	3.42	8.31	1.3	6.75	1.56	19.74	2.34	2.08	4.68	3.9	4.16	4.68	4.42	10.09	2.86	1.56
yeiJ	21.202	13.94	0.48	1.92	2.88	5.73	10.58	0.72	10.1	3.13	11.78	3.37	3.13	3.61	1.68	2.4	6.97	4.57	9.89	1.2	1.92
yfcS	7.176	6.4	1.2	4.4	3.6	2.6	4	0.4	4.8	7.2	10	3.6	7.2	8.4	4.8	4.4	9.2	6.4	8.2	1.2	2
yfhR	35.534	8.1	0.35	6.69	3.52	4.28	7.75	3.17	8.45	3.52	8.45	1.76	4.93	6.69	3.17	4.93	7.75	2.82	8.04	1.76	3.87
ygaY	17.4865	13.71	0.51	2.03	1.02	3.57	10.41	2.28	6.09	1.78	17.01	3.55	2.79	3.05	2.54	4.06	7.36	6.6	7.09	2.54	2.03
ygbE	9.929	6.54	0	2.8	2.8	8.35	7.48	1.87	6.54	0.93	14.95	6.54	4.67	3.74	0	1.87	6.54	8.41	9.41	3.74	2.8
ygiU	23.6755	3.06	1.02	7.14	4.08	2.06	5.1	3.06	6.12	7.14	10.2	3.06	3.06	2.04	4.08	6.12	7.14	9.18	11.2	1.02	4.08
yhiS	8.8725	4.62	1.54	5.77	5	3.62	4.23	1.54	11.15	5.38	6.54	1.92	9.62	3.46	6.92	2.31	6.92	10.38	4.46	0.77	3.85
yibH	11.9665	9.52	0	5.56	3.17	2.44	5.29	1.85	5.56	3.7	11.38	2.12	4.23	4.76	8.47	5.03	4.76	6.35	11.32	0.79	3.7
yibI	8.5375	10.83	0	4.17	5	5.67	4.17	5.83	10.83	4.17	10	1.67	1.67	5	3.33	3.33	5	5	6	4.17	4.17
yicL	8.8515	8.79	0.98	1.3	0.98	5.19	7.49	1.3	9.12	2.93	16.94	2.28	2.61	3.58	2.61	3.91	10.75	7.82	7.51	1.63	2.28
yihF	8.5865	8.4	0	5.88	6.3	4.67	6.72	1.26	6.09	7.98	8.82	2.94	6.72	3.99	5.88	2.31	6.51	5.25	7.51	0.84	1.89
yihN	9.547	8.55	1.9	2.14	2.85	7.79	9.5	0.48	8.55	5.94	11.16	4.28	2.85	3.56	1.66	1.9	6.41	5.46	8.6	1.66	4.75
yjcQ	12.8925	11.13	2.34	3.51	5.27	3.39	4.54	1.32	6.44	1.76	13.47	2.78	2.78	5.12	5.56	5.27	5.42	6.59	8.03	2.34	2.93
yjeH	8.0635	13.4	2.15	1.2	2.39	3.78	9.81	2.15	7.66	2.15	16.99	2.39	3.35	4.07	2.63	2.87	5.02	2.87	9.13	3.35	2.63
yjgP	8.803	9.84	0.55	5.19	2.46	3.64	6.28	1.09	5.74	3.28	15.57	4.1	3.55	3.55	4.92	5.46	5.46	5.74	10.29	1.91	1.37
yjgQ	20.557	7.5	0	3.89	2.5	4.28	9.17	0.56	5.83	4.72	12.78	5.28	2.5	4.44	5.56	3.89	7.78	5	9.06	1.67	3.61
yliI	7.655	6.74	0.27	7.55	4.04	3.04	11.32	1.89	4.58	5.39	9.97	1.89	4.31	5.93	4.58	5.39	5.93	3.77	7.47	3.23	2.7
ynfH	7.2805	10.92	2.11	1.41	1.41	4.28	11.27	2.11	8.45	1.06	14.79	3.87	2.46	3.17	2.82	4.23	5.63	3.87	10.86	3.87	1.41
yoaE	7.7745	9.07	0.39	6.76	5.79	3.25	7.53	2.7	8.88	2.32	13.32	3.28	2.7	4.83	2.32	5.21	4.63	4.25	10.85	0.97	0.97
yqeG	8.18	8.31	1.71	0.98	2.93	5.36	5.87	1.71	11.98	4.16	12.47	3.67	2.69	3.91	2.2	2.2	8.07	6.6	9.8	1.96	3.42
yqeI	23.3295	6.69	1.86	4.83	4.46	3.83	4.46	4.46	8.55	6.69	7.06	1.86	9.67	4.46	2.23	4.46	5.58	5.58	7.32	2.23	3.72
