# Supplementary material for: Genome-Wide Quantification of the Effect of Gene Overexpression on Escherichia coli Growth
Source: Genes (Basel). 2018 Aug 16;9(8):414. doi: 10.3390/genes9080414 (PMC6116040; doi:10.3390/genes9080414)
Supplement: Supplementary file 1 [file genes-09-00414-s001.zip › genes-338431 - Supplementary - after proofs_v2/Table S3.xlsx]

## Sheet: Percentage
Table S3. The list of rare codon abundances in proteins overexpressed in strains with severe growth effects.
Gene name	Delay factor	AGG %	AGA %	AUA %	CUA %	CGA %	CGG %	CCC %
agaW	13.8435	0	0	0	0.75	0	0	0.75
aroP	7.6825	0	0	0.66	0.44	0	0	0.22
atpB	9.1045	0	0	0.37	0	0.37	0	0.37
barA	8.6125	0	0	0.11	0.44	0.55	0.44	0.65
bglH	14.805	0	0.34	0.17	0	0.17	0.17	0.17
cvrA	16.4285	0	0	0.87	0.35	0.35	0.35	0.69
cydA	7.631	0	0	0.19	0	0	0	0
dacD	8.6755	0	0.26	0	0.26	0	0.52	0.52
dcuB	12.8485	0	0.22	0.67	0	0	0	0.22
dppC	7.5225	0	0	0	0	0	0	0.67
emrB	8.464	0	0	0.78	0.2	0.39	0.98	0.2
fepA	7.2985	0	0	0.13	0	0.13	0.27	0
fhuA	10.6335	0	0	0	0.13	0.27	0	0
fhuE	7.8185	0.14	0	0.14	0.41	0.27	0.55	0.27
ftsH	8.607	0	0	0.16	0.31	0	0	0.31
ftsK	13.691	0	0	0.08	0.53	0.23	0.38	0.68
ftsQ	15.112	0	0.72	0.36	0	0.36	1.81	0.36
gatC	12.936	0.67	0.22	0.67	0.67	0.89	1.55	1.11
glnG	8.7105	0	0.21	0.21	0.43	0.64	1.07	0.64
gltF	14.1235	0.39	0	0.39	0.39	0	0	0.39
gsk	10.789	0	0	0.23	0.46	0	0.23	0.69
hflK	7.5595	0	0	0	0	0	0	0.24
hyfF	7.754	0.19	0.19	0.57	0.57	0	1.33	0.76
imp	22.388	0	0.26	0.26	0	0	0.51	0.38
intS	7.415	1.56	1.04	0	0.78	0.26	0	0
ligB	10.258	0.18	0.36	1.25	0.71	0.36	0.71	0.36
livH	7.008	0	0	0.33	0	0	0.65	0.33
lolC	10.5095	0	0	0.25	0.75	0.25	0	0.25
lolE	7.9455	0	0.24	0	0	0.24	0.73	0.73
lpxC	13.327	0.33	0	0	0	0	0.33	0
lysA	16.196	0	0	0.48	0	0	0.95	0.71
mdtK	9.657	0	0	0.22	0.22	0.88	0.66	0.44
metI	7.226	0	0	0	0	0	0.46	0
narK	7.1065	0.22	0	0.22	0.65	0.22	0.43	0.43
nfo	8.8125	0	0	0.7	0	0	0	0.35
nuoM	8.797	0.2	0	0.2	0.59	0	0	0.39
oppB	7.272	0	0	0.99	0.99	0	0.99	1.31
pbpC	9.771	0.13	0.13	0.26	0.39	0.78	0.91	1.69
pgsA	9.5695	0	0	0	0.55	0	0.55	0
pheT	13.386	0.13	0	0.13	0.13	0.13	0.13	0.13
potB	11.527	0	0	0	0.36	0	0	0.72
potC	7.166	0	0	0.38	0.38	1.14	0	0
ppdA	10.9305	0.64	0.64	0	1.28	0	1.92	0.64
proW	7.985	0	0.28	0.28	0.28	0.28	0	0.57
rarD	16.584	0	0.34	0.68	0.68	0.34	0.68	0.68
rnc	7.073	0	0	0	0	0	1.33	0.44
rplQ	8.3055	0	0	0	0	0	0	0
rpsD	8.4855	0	0.49	0	0	0	0	0
rpsG	7.204	0	0	0	0	0	0.56	0.56
sapC	10.762	0	0	0	0	0	0	0.34
sfmD	10.8695	0.12	0.23	0.69	0.12	0.23	0.81	0.69
treB	8.371	0	0.21	0.42	0.42	0	0.63	0.63
trkG	15.7215	0.41	0.82	3.5	0.2	0.2	0.62	0.62
trkH	7.4855	0	0	0.41	0.21	0.62	0.21	0.21
ttk	7.29	0.51	0.51	0.51	1.01	0	0	0.51
wbbH	14.915	0.52	1.29	3.87	1.8	0.26	0	0
wzxC	8.107	0	0.2	0.41	0.2	0.2	0.61	0.41
yaaA	21.349	0	0	0	0	0.78	0.78	0
yabI	7.488	0	0	0	0.79	0	0.39	0.39
yadK	11.054	0.51	1.01	1.52	0.51	0.51	0	0.51
yaeL	8.6105	0.44	0	0.89	0.22	0.44	1.56	0.67
yafP	15.966	0	1.33	2	0.67	0.67	0.67	0.67
ybaL	7.242	0	0	0.18	0.54	0.54	0.18	0.54
ybbB	11.202	0.27	0.27	0.27	0.55	0.27	1.1	0.55
ybcS	13.592	0	1.21	2.42	0	0.61	0	0
ybgQ	26.0345	0	0.12	0.61	0.25	0.37	0.61	0.86
ybiO	7.6615	0	0	0.68	0.27	0.14	0.68	0.41
ycaI	9.132	0.13	0.27	1.59	0.8	0.93	0.53	1.19
yccS	21.417	0.14	0.14	0.28	0.7	0.14	1.12	0.56
ycdN	9.5545	1.46	0	0.73	0.36	1.46	1.82	0
yceG	8.0885	0	0	0.88	0	0.59	0.29	0
ycfL	10.1695	1.6	2.4	0	0.8	0	0	2.4
yciQ	8.265	0.48	0.63	0.48	0.95	0.48	0.79	0.63
ycjO	10.044	0.68	0	0	0	0	0.68	1.7
yeaY	15.064	0	1.04	0.52	0.52	0	0.52	2.59
yecE	7.856	0	0	0	0.37	0.37	1.84	0.37
yecS	8.0575	0	0.45	0.45	0	0	0	0.9
yedQ	12.65	0	0.35	0.18	0.18	0.89	0.89	0.35
yegI	9.1885	0.46	0.15	0.31	0.77	0.77	1.08	0.62
yehY	8.3915	0	0.26	0.26	0.52	0.26	0.52	0.52
yeiJ	21.202	0.24	0.24	0.48	0	0.24	0.24	0.48
yfcS	7.176	0	0	0.4	0	0.4	0.4	0.4
yfhR	35.534	0	0	0.35	0.35	0	0.7	2.11
ygaY	17.4865	0	0	0.26	0.79	0.26	0.52	0.26
ygbE	9.929	0	0	0	2.8	0	0	0.93
ygiU	23.6755	1.02	1.02	0	0	0	0	10.2
yhiS	8.8725	0.94	0.71	4.24	0.47	1.18	0	0.94
yibH	11.9665	0	0.79	0.53	0.79	0.26	1.06	0.79
yibI	8.5375	0	0	0.83	0.83	0.83	0.83	0.83
yicL	8.8515	0	0.98	0.65	1.63	0	0.33	0.33
yihF	8.5865	0.21	0.21	0.21	0.42	0.42	0	0.84
yihN	9.547	0	0.24	0.24	1.19	0.48	0.24	0.24
yjcQ	12.8925	0.15	0.29	0.15	0.59	0.59	0.88	1.32
yjeH	8.0635	0	0	0.48	0.96	0.72	0.24	0.96
yjgP	8.803	0.27	0.27	0.82	0.27	0.27	0.27	0
yjgQ	20.557	0	0.28	0	0.28	0	0.28	0
yliI	7.655	0	0.27	0.54	0	0.54	0.27	1.62
ynfH	7.2805	0	0	1.06	0.35	0.35	0.7	0
yoaE	7.7745	0	0	0.39	0.39	0.39	0.19	0.58
yqeG	8.18	0	0.24	1.71	0.73	0	0.24	0.73
yqeI	23.3295	0	1.49	3	1.49	0.74	0.37	0
